# Supplementary material for: Topoisomerase II beta interacts with cohesin and CTCF at topological domain borders
Source: Genome Biol. 2016 Aug 31;17(1):182. doi: 10.1186/s13059-016-1043-8 (PMC5006368; doi:10.1186/s13059-016-1043-8)
Supplement: Additional file 1: — TOP2B interactome, and statistically over-represented biological processes in the TOP2B interactome. (XLSX 158 kb) [file 13059_2016_1043_MOESM1_ESM.xlsx]

## Sheet: TOP2B_BioID_proteome
Bait	Prey	PreyGene	Spec	SpecSum	AvgSpec	NumReplicates	ctrlCounts	AvgP	MaxP	TopoAvgP	TopoMaxP	SaintScore	FoldChange	BFDR	boosted_by	UniqueSpec	UniqueSpecSum	UniqueAvgSpec
TOP2B	BirA_R118G_H0QFJ5	BirA_R118G_H0QFJ5	508|381|569|790|549|428	3225	537.5	6	0|0|6|2|1227|949|1069|893|572|983|754|473	0	0	0	0	0	0.51	0.84		20|23|22|20|27|24	136	22.67
TOP2B	Streptavidin_P22629	Streptavidin_P22629	307|112|1527|1796|231|185	4158	693	6	0|0|312|166|198|65|1580|1793|332|1687|1658|240	0	0	0	0	0	0.41	0.84		5|5|7|7|4|6	34	5.67
TOP2B	10047144	SALL4	11|10|6|5|10|4	46	7.67	6	0|0|0|0|6|6|4|9|6|15|21|16	0	0	0	0	0	0.5	0.82		10|9|6|4|8|3	40	6.67
TOP2B	100913206	DHX9	29|25|24|29|54|42	203	33.83	6	2|7|20|24|31|36|27|36|26|41|50|33	0	0	0	0	0	0.83	0.83	15431303|11140811|14591909|197927284|19913406|5453994|4507241|11225260|224591430|4758516|4507943|	21|17|15|18|24|21	116	19.33
TOP2B	10190682	CBX8	7|6|2|0|4|2	21	3.5	6	0|0|0|0|0|0|0|0|0|0|2|0	0.82	0.94	0.82	0.94	0.82	7	0.04	238776833|310923196|73747829|7657198|	6|5|2|0|3|2	18	3
TOP2B	101943240	GTF3C1	25|16|7|9|10|8	75	12.5	6	0|0|0|0|2|4|0|3|0|11|26|6	0	0	0	0	0	1.06	0.75	11225260|	20|12|6|9|6|6	59	9.83
TOP2B	102467235	INCENP	7|3|4|4|0|0	18	3	6	0|0|0|0|0|0|0|0|0|2|3|2	0.26	0.68	0.26	0.68	0.26	1.71	0.49	188035908|378786658|	6|2|4|4|0|0	16	2.67
TOP2B	103471995	SRFBP1	8|2|3|3|4|2	22	3.67	6	0|0|0|0|0|0|0|0|0|5|3|3	0.06	0.19	0.06	0.19	0.06	1.33	0.59		4|2|3|3|4|2	18	3
TOP2B	103472005	MKI67	359|260|284|301|510|433	2147	357.83	6	0|0|0|0|84|77|109|164|117|286|336|243	0	0	0	0	0	1.39	0.84	11225260|222352111|	144|118|136|129|163|142	832	138.67
TOP2B	106049292	PC	522|453|336|504|572|500	2887	481.17	6	479|726|769|861|321|229|204|349|294|357|486|332	0	0	0	0	0	0.68	0.84		58|62|53|58|55|57	343	57.17
TOP2B	106507301	POLA1	5|5|0|0|0|0	10	1.67	6	0|0|0|0|12|5|3|4|3|9|4|5	0	0	0	0	0	0.22	0.8	30581135|170763479|	4|5|0|0|0|0	9	1.5
TOP2B	10863889	SART1	24|19|12|12|24|19	110	18.33	6	0|0|0|0|27|19|15|15|20|20|35|33	0	0	0	0	0	0.64	0.83		17|15|10|10|13|11	76	12.67
TOP2B	10863903	TRIP12	19|17|6|7|10|9	68	11.33	6	0|0|0|0|5|5|0|3|0|8|13|3	0	0.01	0	0.01	0	1.46	0.67	238776833|	16|12|5|6|6|6	51	8.5
TOP2B	10863945	XRCC5	4|2|0|0|0|0	6	1	6	0|0|0|0|0|3|0|0|0|0|0|0	0.19	0.43	0.19	0.43	0.19	1.33	0.52	50513245|4507241|6005757|11225260|20336746|24850133|4758516|4507955|73747829|	3|2|0|0|0|0	5	0.83
TOP2B	10947135	ABCF1	2|0|0|0|0|0	2	0.33	6	0|0|0|0|16|10|6|9|5|0|0|2	0	0	0	0	0	0.03	0.84	224591430|4758516|170763479|7657198|	2|0|0|0|0|0	2	0.33
TOP2B	109948283	KIAA0020	4|3|4|4|0|0	15	2.5	6	0|0|0|0|0|0|0|0|0|0|3|0	0.43	0.43	0.43	0.43	0.43	3.33	0.3		3|3|2|2|0|0	10	1.67
TOP2B	11024714	UBB	4|0|2|2|0|0	8	1.33	6	0|0|2|2|6|3|5|4|3|3|2|6	0	0	0	0	0	0.25	0.78	11140811|	3|0|2|2|0|0	7	1.17
TOP2B	11067747	CDC5L	5|4|3|3|9|7	31	5.17	6	0|0|0|0|18|13|9|20|7|18|20|13	0	0	0	0	0	0.27	0.84	19913406|72255571|4758516|23510448|	3|4|2|2|3|2	16	2.67
TOP2B	110735439	WRN	3|0|0|0|2|0	5	0.83	6	0|0|0|0|3|3|0|0|0|3|5|0	0	0	0	0	0	0.24	0.75	4557365|50513245|	2|0|0|0|2|0	4	0.67
TOP2B	111607441	C16orf88	16|13|10|9|11|9	68	11.33	6	0|0|0|0|2|2|0|0|0|11|15|6	0	0	0	0	0	1.33	0.75		13|10|9|7|9|7	55	9.17
TOP2B	112421108	CIC	4|3|0|0|0|0	7	1.17	6	0|0|0|0|2|0|0|0|0|3|7|4	0	0	0	0	0	0.29	0.75	21359873|	3|3|0|0|0|0	6	1
TOP2B	112807226	C14orf43	3|0|0|0|0|0	3	0.5	6	0|0|0|0|0|0|0|0|0|0|6|2	0	0.01	0	0.01	0	0.25	0.67		3|0|0|0|0|0	3	0.5
TOP2B	113722133	SETX	3|0|0|0|0|0	3	0.5	6	0|0|0|0|0|0|0|2|0|3|4|7	0	0	0	0	0	0.12	0.76		3|0|0|0|0|0	3	0.5
TOP2B	11415026	RPL18A	3|9|8|10|23|22	75	12.5	6	0|0|4|9|0|2|5|7|6|7|8|9	0.27	0.55	0.27	0.55	0.27	1.52	0.48	15431303|14591909|313569768|4506661|15431293|4506725|4506613|222352111|224591430|14277700|208022622|	3|6|6|5|9|9	38	6.33
TOP2B	11415030	HIST1H4J	11|14|15|15|19|20	94	15.67	6	0|0|0|0|5|9|6|9|6|10|17|10	0	0	0	0	0	1.36	0.78		6|6|6|4|5|5	32	5.33
TOP2B	114155142	TPR	80|47|24|42|88|88	369	61.5	6	0|0|0|0|84|45|62|90|97|94|130|109	0	0	0	0	0	0.57	0.84	5453994|57634534|11225260|32171175|	55|34|21|30|48|46	234	39
TOP2B	114431236	ZNF462	3|0|0|0|0|0	3	0.5	6	0|0|0|0|0|0|0|0|0|0|6|0	0.02	0.07	0.02	0.07	0.02	0.33	0.63	188035908|	3|0|0|0|0|0	3	0.5
TOP2B	115430233	UHRF1	3|2|0|0|0|0	5	0.83	6	0|0|0|0|0|0|0|0|0|0|0|0	0.6	0.97	0.6	0.97	0.6	8.33	0.22	12751473|	3|2|0|0|0|0	5	0.83
TOP2B	11545813	CXorf56	20|13|18|7|33|19	110	18.33	6	0|0|0|0|16|9|6|9|8|12|13|13	0.01	0.02	0.01	0.02	0.01	1.36	0.66		7|7|8|5|8|7	42	7
TOP2B	115529449	UBTF	10|10|3|3|6|5	37	6.17	6	0|0|0|0|0|0|0|0|0|3|3|0	0.72	0.89	0.72	0.89	0.72	4.11	0.06	68508961|11968047|	8|7|2|3|4|4	28	4.67
TOP2B	115583685	SLC16A1	4|2|0|0|0|0	6	1	6	0|0|0|0|0|0|0|0|0|0|0|0	0.61	0.99	0.61	0.99	0.61	10	0.2		3|2|0|0|0|0	5	0.83
TOP2B	11559929	COPG1	10|12|0|0|0|0	22	3.67	6	0|0|3|9|11|3|0|0|3|0|0|0	0	0	0	0	0	0.56	0.73		7|9|0|0|0|0	16	2.67
TOP2B	115647981	QSER1	4|0|0|2|0|0	6	1	6	0|0|0|0|7|5|4|9|3|10|10|6	0	0	0	0	0	0.11	0.84		4|0|0|2|0|0	6	1
TOP2B	116805327	MCCC1	69|57|46|39|74|72	357	59.5	6	46|71|121|128|29|30|12|32|22|22|41|36	0	0	0	0	0	0.65	0.84		21|17|16|14|19|18	105	17.5
TOP2B	116805342	HIVEP1	8|3|2|0|2|0	15	2.5	6	0|0|0|0|0|0|0|0|0|5|8|0	0.02	0.05	0.02	0.05	0.02	0.77	0.64		7|3|2|0|2|0	14	2.33
TOP2B	116812573	CWC15	2|2|0|0|0|0	4	0.67	6	0|0|0|0|5|5|2|4|4|3|3|3	0	0	0	0	0	0.15	0.84		2|2|0|0|0|0	4	0.67
TOP2B	117190342	PHF2	8|10|3|8|2|3	34	5.67	6	0|0|0|0|0|0|0|0|0|2|0|3	0.87	0.95	0.87	0.95	0.87	4.53	0.03		5|6|3|6|2|2	24	4
TOP2B	117553580	AP3D1	3|4|0|0|0|0	7	1.17	6	0|0|0|0|14|11|8|10|2|6|5|0	0	0	0	0	0	0.11	0.84	16332358|	2|3|0|0|0|0	5	0.83
TOP2B	117676384	SCAF11	7|5|0|3|0|2	17	2.83	6	0|0|0|0|4|4|0|10|3|9|12|8	0	0	0	0	0	0.29	0.81		6|4|0|2|0|2	14	2.33
TOP2B	117938251	BCLAF1	4|5|0|0|5|2	16	2.67	6	0|0|0|0|13|10|7|12|8|17|20|15	0	0	0	0	0	0.16	0.84	68299795|10190682|	3|3|0|0|2|2	10	1.67
TOP2B	118498359	RSL1D1	25|26|23|28|41|37	180	30	6	0|0|4|10|11|8|3|8|6|9|23|11	0.03	0.08	0.03	0.08	0.03	2.18	0.62	57863269|224591430|4758516|	17|15|11|13|15|15	86	14.33
TOP2B	118600981	JMJD1C	24|21|9|4|11|5	74	12.33	6	0|0|0|0|28|13|14|24|16|35|41|35	0	0	0	0	0	0.35	0.83		21|19|8|4|11|4	67	11.17
TOP2B	11968047	POLR1E	5|0|0|0|0|0	5	0.83	6	0|0|0|0|0|0|0|0|0|0|2|0	0.26	0.79	0.26	0.79	0.26	1.67	0.49		5|0|0|0|0|0	5	0.83
TOP2B	119943100	PCCB	5|5|0|0|0|0	10	1.67	6	0|0|20|23|0|0|0|0|0|0|0|0	0	0	0	0	0	0.16	0.82		5|5|0|0|0|0	10	1.67
TOP2B	119943112	DHCR7	4|2|0|0|2|0	8	1.33	6	0|0|2|5|0|0|0|0|0|0|0|0	0.03	0.07	0.03	0.07	0.03	0.76	0.63	170763479|	4|2|0|0|2|0	8	1.33
TOP2B	12056465	FBL	3|7|2|3|9|10	34	5.67	6	0|0|5|6|0|3|2|3|5|0|3|4	0	0	0	0	0	1.13	0.69	14591909|313569768|15431293|4506725|115529449|11225260|222352111|10190682|224591430|4758516|	3|5|2|3|7|7	27	4.5
TOP2B	120587023	UTP20	31|15|7|8|5|3	69	11.5	6	0|0|0|0|0|0|0|0|0|4|21|2	0.22	0.67	0.22	0.67	0.22	1.7	0.51	11225260|16579828|	26|13|6|8|5|3	61	10.17
TOP2B	121114298	CUL4B	6|2|0|0|0|0	8	1.33	6	0|0|0|0|6|0|5|3|0|0|0|0	0	0	0	0	0	0.38	0.7	34996489|4885375|237820620|208022622|	5|2|0|0|0|0	7	1.17
TOP2B	122114651	USP36	12|9|6|10|9|7	53	8.83	6	0|0|0|0|0|0|0|0|0|8|13|4	0	0	0	0	0	1.41	0.72	20336302|	10|8|6|8|6|6	44	7.33
TOP2B	12229217	ADNP	61|55|30|35|59|49	289	48.17	6	0|0|0|0|25|20|18|30|25|48|62|40	0	0	0	0	0	1.07	0.83	197927284|188035908|	35|33|22|21|26|25	162	27
TOP2B	122937227	U2SURP	9|3|2|4|3|2	23	3.83	6	0|0|0|0|32|21|20|21|21|38|40|26	0	0	0	0	0	0.11	0.84		7|3|2|4|3|2	21	3.5
TOP2B	122937295	BEND3	4|2|0|0|0|0	6	1	6	0|0|0|0|0|2|0|0|0|4|5|0	0	0	0	0	0	0.36	0.7		2|2|0|0|0|0	4	0.67
TOP2B	122937392	C19orf29	5|3|2|4|0|0	14	2.33	6	0|0|0|0|4|4|0|4|0|4|5|3	0	0	0	0	0	0.55	0.75		4|3|2|3|0|0	12	2
TOP2B	125656165	THOC2	9|6|2|0|3|3	23	3.83	6	0|0|0|0|13|11|14|30|10|21|35|12	0	0	0	0	0	0.15	0.84	238776833|	9|6|2|0|3|2	22	3.67
TOP2B	125988409	IK	5|2|0|0|3|3	13	2.17	6	0|0|0|0|5|2|0|0|0|4|5|0	0	0	0	0	0	0.54	0.74	6005757|11225260|	5|2|0|0|2|3	12	2
TOP2B	126362983	RRP15	4|3|2|0|3|0	12	2	6	0|0|0|0|0|0|0|0|0|0|0|0	0.98	0.99	0.98	0.99	0.98	20	0.01		3|3|2|0|3|0	11	1.83
TOP2B	126722969	CENPT	4|2|0|0|2|0	8	1.33	6	0|0|0|0|0|0|0|0|0|0|3|0	0.24	0.43	0.24	0.43	0.24	1.78	0.5		4|2|0|0|2|0	8	1.33
TOP2B	12758125	RRP8	3|0|0|0|0|0	3	0.5	6	0|0|0|0|0|0|0|0|0|0|0|0	0.32	0.97	0.32	0.97	0.32	5	0.37		3|0|0|0|0|0	3	0.5
TOP2B	13128992	C19orf43	4|6|3|0|0|10	23	3.83	6	0|0|0|0|8|4|0|0|2|4|4|0	0	0	0	0	0	0.77	0.7		4|5|2|0|0|3	14	2.33
TOP2B	13129006	DDX50	10|13|9|14|12|15	73	12.17	6	0|0|0|3|0|3|0|3|0|10|12|10	0	0	0	0	0	1.39	0.76	4758516|	8|8|5|5|5|6	37	6.17
TOP2B	13129130	C11orf49	3|0|0|0|0|0	3	0.5	6	0|0|0|0|11|7|7|13|4|5|4|5	0	0	0	0	0	0.05	0.84		2|0|0|0|0|0	2	0.33
TOP2B	132626688	MDC1	41|30|18|17|38|26	170	28.33	6	0|0|0|0|10|8|12|24|13|28|35|29	0	0	0	0	0	0.98	0.82	68508961|302699211|194440660|19924129|224591430|24850133|28882049|30581135|62632765|194306567|	27|21|18|14|22|16	118	19.67
TOP2B	13514831	DDX10	69|66|44|52|73|64	368	61.33	6	0|0|0|0|13|10|7|13|4|36|64|30	0	0	0	0	0	1.72	0.82		32|32|27|27|29|27	174	29
TOP2B	14141161	HNRNPU	28|28|20|17|33|34	160	26.67	6	0|0|10|10|24|20|16|22|21|28|39|34	0	0	0	0	0	0.85	0.83	14591909|4506661|4506725|197927284|5453994|156104891|4758516|23510448|7657198|	14|13|11|11|14|13	76	12.67
TOP2B	14141193	RPS9	3|6|3|9|23|13	57	9.5	6	0|0|2|4|0|0|3|6|7|3|4|7	0.33	1	0.33	1	0.33	1.58	0.34	14591909|4506661|4506725|50513245|224591430|14277700|	3|5|3|5|8|7	31	5.17
TOP2B	14165435	HNRNPK	32|26|19|15|20|24	136	22.67	6	4|5|8|16|53|52|40|60|29|71|73|45	0	0	0	0	0	0.35	0.84	11225260|4507943|4504425|	15|13|11|11|11|11	72	12
TOP2B	142976638	SIX4	2|0|0|0|0|0	2	0.33	6	0|0|0|0|3|3|0|0|0|0|0|2	0	0	0	0	0	0.17	0.71	207113160|	2|0|0|0|0|0	2	0.33
TOP2B	145580615	KRI1	8|3|2|2|0|2	17	2.83	6	0|0|0|0|0|0|0|0|0|2|4|2	0.24	0.71	0.24	0.71	0.24	1.42	0.51	10190682|	7|3|2|2|0|2	16	2.67
TOP2B	14670268	RDBP	3|0|0|0|0|0	3	0.5	6	0|0|0|0|6|5|2|4|2|3|4|3	0	0	0	0	0	0.11	0.78		3|0|0|0|0|0	3	0.5
TOP2B	14670392	BAZ1B	207|163|126|140|258|213	1107	184.5	6	0|0|0|0|53|36|42|56|47|139|165|132	0	0	0	0	0	1.5	0.83	197927454|6005757|4758516|	74|58|52|62|66|65	377	62.83
TOP2B	14719402	RRS1	14|23|18|19|33|27	134	22.33	6	0|0|0|0|3|5|2|4|0|27|29|16	0	0	0	0	0	1.16	0.81	197927284|190014586|222352111|224591430|	10|13|12|11|16|12	74	12.33
TOP2B	148227842	MYSM1	5|3|0|0|0|0	8	1.33	6	0|0|0|0|0|0|0|0|0|2|2|2	0.11	0.3	0.11	0.3	0.11	0.89	0.56		5|3|0|0|0|0	8	1.33
TOP2B	148470397	HNRNPF	3|7|0|3|4|7	24	4	6	0|6|0|7|8|9|0|0|0|3|4|0	0	0	0	0	0	0.53	0.79	11140811|	3|3|0|2|2|2	12	2
TOP2B	148491070	CTPS1	8|12|0|0|3|3	26	4.33	6	0|0|12|6|62|41|27|33|23|11|7|18	0	0	0	0	0	0.11	0.84	5453994|21361517|	5|8|0|0|2|2	17	2.83
TOP2B	148596949	NOLC1	29|28|15|17|32|29	150	25	6	0|0|0|0|11|8|4|10|5|24|23|20	0	0	0	0	0	1.28	0.81		16|10|8|12|14|14	74	12.33
TOP2B	148612831	KIF18A	2|0|0|0|0|0	2	0.33	6	0|0|0|0|0|0|0|0|0|0|0|0	0.28	0.84	0.28	0.84	0.28	3.33	0.43		2|0|0|0|0|0	2	0.33
TOP2B	148613856	DDX17	12|9|0|0|0|11	32	5.33	6	0|0|0|5|0|7|0|0|5|0|12|13	0	0	0	0	0	0.58	0.79	11225260|4758516|	7|7|0|0|0|6	20	3.33
TOP2B	148839305	SMCHD1	16|11|8|5|13|10	63	10.5	6	0|0|0|0|0|3|0|5|0|7|15|2	0	0	0	0	0	1.4	0.72		15|7|7|4|8|7	48	8
TOP2B	148839382	RNF169	5|3|0|0|0|0	8	1.33	6	0|0|0|0|2|2|0|0|0|0|0|0	0.25	0.6	0.25	0.59	0.25	1.33	0.5		5|3|0|0|0|0	8	1.33
TOP2B	149999611	SRP14	3|4|0|0|0|4	11	1.83	6	0|0|4|9|0|3|0|0|0|2|3|5	0	0	0	0	0	0.35	0.78	4506725|224591430|	2|3|0|0|0|2	7	1.17
TOP2B	150378533	USP7	11|6|0|0|4|4	25	4.17	6	0|0|0|0|5|9|2|6|2|6|9|6	0	0	0	0	0	0.56	0.77	21071052|10190682|115430233|12751473|190358543|170763479|23510448|	7|4|0|0|4|3	18	3
TOP2B	15055539	RPS2	4|11|3|3|11|9	41	6.83	6	0|0|2|7|0|5|5|4|6|4|4|5	0	0	0	0	0	1.19	0.71	15431303|11140811|14141193|14591909|313569768|4506661|15431293|223890243|4506725|4506613|5453994|222352111|14277700|208022622|	3|6|3|3|7|6	28	4.67
TOP2B	15082258	CBX3	4|7|6|9|9|4	39	6.5	6	0|0|0|0|3|3|5|4|3|5|6|5	0	0	0	0	0	1.24	0.72	47578105|50513245|13699811|160707950|302699211|20336746|188035908|4758516|50811871|	3|4|4|5|5|2	23	3.83
TOP2B	151301215	WIZ	23|12|8|7|16|7	73	12.17	6	0|0|0|0|0|0|0|0|0|8|10|2	0.32	0.77	0.32	0.77	0.32	2.43	0.42	188035908|	15|9|6|6|11|5	52	8.67
TOP2B	15149463	CALD1	5|4|0|0|0|0	9	1.5	6	0|0|0|0|4|51|44|48|44|7|0|9	0	0	0	0	0	0.03	0.84		5|4|0|0|0|0	9	1.5
TOP2B	15149476	RARS	4|5|0|0|0|0	9	1.5	6	0|0|3|5|31|27|21|23|18|3|3|0	0	0	0	0	0	0.06	0.84		4|4|0|0|0|0	8	1.33
TOP2B	153791300	SDAD1	12|7|3|2|0|2	26	4.33	6	0|0|0|0|0|0|0|0|0|0|0|0	0.99	1	0.99	1	0.99	43.33	0		11|6|3|2|0|2	24	4
TOP2B	154146193	PNISR	5|2|0|0|2|0	9	1.5	6	0|0|0|0|3|3|5|4|2|9|8|5	0	0	0	0	0	0.22	0.8		4|2|0|0|2|0	8	1.33
TOP2B	15431306	RPL8	5|7|4|3|9|8	36	6	6	0|0|3|6|0|2|0|2|9|0|3|4	0	0	0	0	0	1.09	0.74	14141193|14591909|313569768|4506661|15431293|223890243|4506725|	3|5|4|3|6|5	26	4.33
TOP2B	156104891	GTF2F1	2|2|0|0|0|0	4	0.67	6	0|0|0|0|0|0|0|0|0|0|0|0	0.56	0.84	0.56	0.84	0.56	6.67	0.25	28882049|170763479|	2|2|0|0|0|0	4	0.67
TOP2B	156105701	SENP6	11|10|5|0|3|2	31	5.17	6	0|0|0|0|14|6|6|7|0|7|5|9	0	0	0	0	0	0.56	0.8		8|7|5|0|3|2	25	4.17
TOP2B	156142197	EHMT2	2|0|0|0|0|0	2	0.33	6	0|0|0|0|0|0|0|0|0|2|3|0	0.01	0.02	0.01	0.02	0.01	0.27	0.66	188035908|115430233|30581135|12751473|	2|0|0|0|0|0	2	0.33
TOP2B	156523968	PARP1	26|26|22|24|32|28	158	26.33	6	0|0|0|0|8|4|8|9|5|14|16|10	0.07	0.22	0.07	0.22	0.07	2.15	0.59	57863269|6005757|11225260|20336746|4885375|156104891|24850133|27532984|4758516|5729790|73747829|22208967|	18|18|16|14|18|19	103	17.17
TOP2B	156616275	POLD1	7|6|0|0|0|0	13	2.17	6	0|0|0|0|13|15|7|10|0|8|7|5	0	0	0	0	0	0.19	0.82	170763479|	7|6|0|0|0|0	13	2.17
TOP2B	157671949	RLF	10|3|2|0|0|0	15	2.5	6	0|0|0|0|0|0|0|0|0|4|6|0	0.15	0.44	0.15	0.44	0.15	1	0.54		9|2|2|0|0|0	13	2.17
TOP2B	157694492	MYBBP1A	55|49|27|36|54|37	258	43	6	0|0|0|4|9|12|3|13|0|21|29|10	0.01	0.01	0.01	0.01	0.01	2.29	0.66	115529449|224591430|4758516|23510448|	34|30|16|22|29|19	150	25
TOP2B	157694511	NOC2L	3|2|0|0|0|0	5	0.83	6	0|0|0|0|0|0|0|0|0|0|0|0	0.6	0.97	0.6	0.97	0.6	8.33	0.22	55743124|378786658|	3|2|0|0|0|0	5	0.83
TOP2B	157743245	WDR43	8|8|6|5|11|11	49	8.17	6	0|0|0|0|2|0|0|2|0|5|10|3	0	0.01	0	0.01	0	1.63	0.67		5|6|4|3|6|6	30	5
TOP2B	160707950	MECP2	11|8|5|4|8|6	42	7	6	0|0|0|0|0|0|0|0|0|4|2|3	0.71	0.97	0.71	0.97	0.71	3.11	0.07	188035908|224809295|4507955|4504425|	7|6|4|3|5|5	30	5
TOP2B	16306580	KDM2A	3|2|0|0|4|4	13	2.17	6	0|0|0|0|0|0|0|2|0|5|6|5	0	0	0	0	0	0.48	0.76	34013528|	3|2|0|0|3|4	12	2
TOP2B	163792194	TRMT1L	6|5|0|0|0|0	11	1.83	6	0|0|0|0|0|3|0|0|0|0|0|0	0.42	0.69	0.42	0.68	0.42	2.44	0.31		4|3|0|0|0|0	7	1.17
TOP2B	163838631	FAM208A	4|0|0|2|0|0	6	1	6	0|0|0|0|13|11|7|18|9|18|25|9	0	0	0	0	0	0.05	0.84		3|0|0|2|0|0	5	0.83
TOP2B	164419743	DDX54	5|8|2|2|4|0	21	3.5	6	0|0|0|0|0|2|0|0|0|0|4|0	0.33	0.63	0.32	0.63	0.33	2.33	0.36	224591430|	4|6|2|2|4|0	18	3
TOP2B	164419758	BRD2	3|2|0|0|0|0	5	0.83	6	0|0|0|0|0|0|0|0|0|0|0|0	0.6	0.97	0.6	0.97	0.6	8.33	0.22		3|2|0|0|0|0	5	0.83
TOP2B	164607124	FANCI	6|7|3|2|0|2	20	3.33	6	0|0|0|0|2|3|2|0|2|2|2|0	0.15	0.32	0.15	0.32	0.15	1.48	0.54	256818821|170763479|	5|6|3|2|0|2	18	3
TOP2B	16579885	RPL4	2|8|4|5|12|14	45	7.5	6	0|0|2|5|0|2|4|0|8|0|3|3	0.12	0.33	0.12	0.33	0.12	1.5	0.56	11140811|14141193|14591909|313569768|4506661|15431293|223890243|4506725|4506613|57863269|222352111|14277700|208022622|	2|6|4|5|4|6	27	4.5
TOP2B	167234419	THRAP3	3|0|2|0|0|0	5	0.83	6	0|0|0|0|17|11|13|19|6|16|29|22	0	0	0	0	0	0.04	0.84	190014586|197927454|	3|0|2|0|0|0	5	0.83
TOP2B	16753227	RPL6	16|20|35|44|44|46	205	34.17	6	8|13|7|13|0|8|19|18|16|22|24|16	0	0	0	0	0	1.65	0.75	4506715|226246671|11415026|15431303|14141193|14591909|313569768|4506661|15431293|223890243|4506725|190014586|4506613|5453994|14277700|208022622|	8|8|11|10|11|12	60	10
TOP2B	168229174	RBM27	17|10|9|8|4|0	48	8	6	0|0|0|0|32|25|16|21|15|24|24|24	0	0	0	0	0	0.3	0.83		12|8|8|7|4|0	39	6.5
TOP2B	169234949	CWF19L2	2|3|0|0|0|0	5	0.83	6	0|0|0|0|0|0|0|0|0|0|0|0	0.6	0.97	0.6	0.97	0.6	8.33	0.22		2|2|0|0|0|0	4	0.67
TOP2B	16950633	ASS1	19|34|8|5|20|18	104	17.33	6	0|0|15|27|25|26|5|11|18|10|7|26	0	0	0	0	0	0.67	0.82		9|16|5|4|11|8	53	8.83
TOP2B	170763498	SET	7|6|3|0|0|0	16	2.67	6	0|0|0|0|2|3|0|2|0|3|3|5	0	0.01	0	0.01	0	0.76	0.67	50513245|115529449|62632765|4507943|	5|4|3|0|0|0	12	2
TOP2B	170763506	GTF3C5	4|2|0|0|2|0	8	1.33	6	0|0|0|0|11|3|8|7|3|5|6|13	0	0	0	0	0	0.14	0.84		3|2|0|0|2|0	7	1.17
TOP2B	171460958	NOL10	7|6|7|9|5|4	38	6.33	6	0|0|0|0|0|0|0|3|0|4|8|4	0	0	0	0	0	1.33	0.7		5|5|5|7|3|3	28	4.67
TOP2B	17158023	FAM207A	9|9|0|3|0|2	23	3.83	6	0|0|0|0|6|2|0|0|0|4|7|0	0	0	0	0	0	0.81	0.69		5|5|0|2|0|2	14	2.33
TOP2B	17158044	RPS6	2|3|10|7|22|21	65	10.83	6	0|2|5|6|2|4|6|8|12|3|5|6	0.21	0.43	0.21	0.44	0.21	1.35	0.52	226246671|11415026|15431303|14141193|14591909|313569768|4506661|15431293|4506725|197927284|4506613|5453994|222352111|14277700|208022622|	2|3|6|3|9|9	32	5.33
TOP2B	17978466	CCNT1	4|0|0|0|0|0	4	0.67	6	0|0|0|0|9|0|0|2|2|4|5|0	0	0	0	0	0	0.13	0.78	13699811|20270337|156104891|7656879|	4|0|0|0|0|0	4	0.67
TOP2B	17999539	DHX38	6|3|0|0|3|2	14	2.33	6	0|0|0|0|6|5|0|0|0|0|4|0	0	0	0	0	0	0.62	0.71		5|2|0|0|3|2	12	2
TOP2B	18093112	ESF1	26|15|12|16|18|17	104	17.33	6	0|0|0|0|5|0|0|8|0|14|25|10	0	0	0	0	0	1.22	0.79	4758488|	17|11|9|11|11|13	72	12
TOP2B	183396783	BCOR	3|3|0|0|0|0	6	1	6	0|0|0|0|0|0|0|3|0|5|8|0	0	0	0	0	0	0.25	0.75		3|3|0|0|0|0	6	1
TOP2B	18426902	WRNIP1	5|4|3|0|0|0	12	2	6	0|0|0|0|7|2|2|6|5|6|8|15	0	0	0	0	0	0.22	0.81	256818821|	5|4|3|0|0|0	12	2
TOP2B	188035908	CBX5	5|5|0|6|7|7	30	5	6	0|0|0|0|0|0|0|0|0|0|0|4	0.6	0.63	0.6	0.63	0.6	5	0.24	12751473|55743124|50811871|378786658|	4|4|0|5|5|3	21	3.5
TOP2B	18860920	ESRRA	3|0|0|0|0|0	3	0.5	6	0|0|0|0|0|0|0|0|0|0|0|0	0.32	0.97	0.32	0.97	0.32	5	0.37	24850133|	2|0|0|0|0|0	2	0.33
TOP2B	189491739	NR2C1	3|0|0|0|0|0	3	0.5	6	0|0|0|0|0|0|0|0|0|0|0|0	0.32	0.97	0.32	0.97	0.32	5	0.37	36950991|	2|0|0|0|0|0	2	0.33
TOP2B	194097365	FTSJ3	53|52|36|51|91|71	354	59	6	0|0|0|0|10|10|11|14|9|38|52|40	0	0	0	0	0	1.64	0.8	197927284|190014586|197927454|222352111|	24|22|20|22|24|20	132	22
TOP2B	194097487	RANBP3	3|0|0|0|0|0	3	0.5	6	0|0|0|0|13|7|4|5|5|2|3|6	0	0	0	0	0	0.06	0.84	4507943|	3|0|0|0|0|0	3	0.5
TOP2B	194394141	URB1	44|28|22|22|29|23	168	28	6	0|0|0|0|0|0|0|0|0|29|37|8	0	0	0	0	0	1.51	0.77		29|24|17|17|21|17	125	20.83
TOP2B	194440660	TOPBP1	11|6|2|2|3|0	24	4	6	0|0|0|0|0|0|0|0|0|0|3|0	0.64	0.95	0.64	0.95	0.64	5.33	0.19	19924129|27532984|	8|6|2|2|3|0	21	3.5
TOP2B	19557702	SURF6	18|23|10|12|29|29	121	20.17	6	0|0|0|0|0|2|0|2|0|9|13|10	0.44	0.65	0.44	0.65	0.44	2.37	0.29		12|13|9|7|10|12	63	10.5
TOP2B	195927037	DNMT1	7|6|0|0|3|2	18	3	6	0|0|0|0|6|4|3|2|0|2|3|4	0	0	0	0	0	0.71	0.72	160707950|21914927|188035908|115430233|189491739|36950991|12751473|	6|6|0|0|3|2	17	2.83
TOP2B	195976782	RTF1	9|7|6|3|0|2	27	4.5	6	0|0|0|0|4|3|0|0|0|5|3|6	0	0	0	0	0	1	0.69	4507241|6005757|20270337|	8|7|5|3|0|2	25	4.17
TOP2B	197333809	SUZ12	2|0|0|0|0|0	2	0.33	6	0|0|0|0|0|0|0|0|0|0|2|0	0.08	0.23	0.08	0.23	0.08	0.67	0.58	4885375|188035908|115430233|5729790|	2|0|0|0|0|0	2	0.33
TOP2B	197333811	URB2	7|5|0|0|0|0	12	2	6	0|0|0|0|0|0|0|0|0|0|0|0	0.67	1	0.67	1	0.67	20	0.11		5|5|0|0|0|0	10	1.67
TOP2B	197927284	NFIA	7|8|0|2|0|0	17	2.83	6	0|0|0|0|3|0|0|0|0|0|0|0	0.59	0.85	0.59	0.85	0.59	3.78	0.24		4|4|0|2|0|0	10	1.67
TOP2B	197927454	DEK	7|3|2|0|0|0	12	2	6	0|0|0|0|0|2|0|0|0|0|0|0	0.53	0.94	0.53	0.94	0.53	4	0.25	5453994|20336746|4758516|	4|2|2|0|0|0	8	1.33
TOP2B	19913406	TOP2A	371|255|459|540|740|626	2991	498.5	6	0|0|0|0|8|5|38|51|33|86|108|81	1	1	1	1	1	6.12	0	4557365|5729790|4507943|	82|72|88|83|93|87	505	84.17
TOP2B	19923559	C11orf30	4|2|0|0|3|0	9	1.5	6	0|0|0|0|8|5|0|6|3|8|14|11	0	0	0	0	0	0.15	0.84		3|2|0|0|3|0	8	1.33
TOP2B	19923586	NSD1	32|18|14|17|19|20	120	20	6	0|0|0|0|2|2|0|5|0|12|27|17	0	0	0	0	0	1.31	0.78		25|17|13|16|15|16	102	17
TOP2B	19924129	RAD50	4|4|0|0|0|0	8	1.33	6	0|0|0|0|0|0|0|0|0|0|0|0	0.66	0.99	0.66	0.99	0.66	13.33	0.14		3|2|0|0|0|0	5	0.83
TOP2B	20127479	RBM10	3|2|2|2|0|0	9	1.5	6	0|0|0|0|11|12|6|11|9|15|22|14	0	0	0	0	0	0.1	0.84		3|2|2|2|0|0	9	1.5
TOP2B	20127519	TPX2	66|42|38|33|50|41	270	45	6	0|0|0|0|30|21|19|25|17|28|37|23	0	0	0	0	0	1.5	0.78		37|28|24|23|24|20	156	26
TOP2B	20143967	KIF23	5|3|0|0|0|0	8	1.33	6	0|0|0|0|0|0|2|3|0|4|2|0	0	0.01	0	0.01	0	0.48	0.68		4|3|0|0|0|0	7	1.17
TOP2B	20149629	DDX47	7|0|0|0|0|0	7	1.17	6	0|0|0|4|0|0|0|0|0|0|0|0	0.21	0.63	0.21	0.63	0.21	1.17	0.51	4758516|	5|0|0|0|0|0	5	0.83
TOP2B	20336290	DHX30	7|12|0|0|0|0	19	3.17	6	0|0|6|16|0|2|0|0|0|0|0|0	0	0	0	0	0	0.53	0.71	4758516|	5|9|0|0|0|0	14	2.33
TOP2B	20357585	TAF1	7|3|0|0|0|0	10	1.67	6	0|0|0|0|0|0|0|5|0|8|12|3	0	0	0	0	0	0.24	0.79	115529449|156104891|5729790|296531349|	5|3|0|0|0|0	8	1.33
TOP2B	208022641	TCEB3	13|11|11|9|13|7	64	10.67	6	0|0|0|0|4|4|3|6|0|12|10|2	0	0	0	0	0	1.33	0.76		10|7|6|5|9|4	41	6.83
TOP2B	20806097	NOC3L	6|4|2|3|0|0	15	2.5	6	0|0|0|0|0|0|0|0|0|0|6|0	0.2	0.39	0.2	0.39	0.2	1.67	0.52		6|4|2|2|0|0	14	2.33
TOP2B	20911035	PPIL4	2|0|0|0|0|0	2	0.33	6	0|0|0|0|0|2|0|0|0|2|0|0	0.02	0.05	0.02	0.05	0.02	0.33	0.64		2|0|0|0|0|0	2	0.33
TOP2B	209862831	ANXA2	11|11|9|5|10|8	54	9	6	8|13|17|29|47|38|46|44|31|10|10|14	0	0	0	0	0	0.21	0.84		8|7|7|3|6|5	36	6
TOP2B	209969703	RCC2	8|7|7|0|11|4	37	6.17	6	2|4|6|20|4|3|0|0|2|3|0|4	0	0	0	0	0	0.73	0.78	4758516|378786658|	8|6|5|0|8|4	31	5.17
TOP2B	21071052	HLTF	8|5|0|0|0|0	13	2.17	6	0|0|0|0|3|0|0|0|0|2|0|0	0.4	0.83	0.4	0.83	0.4	1.73	0.32	256818821|	8|4|0|0|0|0	12	2
TOP2B	21218438	GATAD2B	3|5|2|3|3|4	20	3.33	6	0|0|0|0|3|3|3|3|3|4|9|7	0	0	0	0	0	0.58	0.78		3|4|2|3|2|3	17	2.83
TOP2B	21281677	WDR36	16|10|10|9|16|10	71	11.83	6	0|0|0|0|4|3|5|5|0|7|12|8	0	0	0	0	0	1.48	0.71	18860920|4758516|170763479|	13|8|6|7|9|8	51	8.5
TOP2B	21327667	BOP1	9|10|7|11|9|7	53	8.83	6	0|0|0|0|0|0|0|4|0|7|14|0	0	0	0	0	0	1.41	0.73		8|7|5|9|7|5	41	6.83
TOP2B	21327715	TCERG1	4|3|0|0|0|0	7	1.17	6	0|0|0|0|18|15|10|10|7|14|26|19	0	0	0	0	0	0.06	0.84	50513245|24850133|	4|3|0|0|0|0	7	1.17
TOP2B	21359873	PLK1	3|0|0|0|0|0	3	0.5	6	0|0|0|0|0|0|0|0|0|0|0|0	0.32	0.97	0.32	0.97	0.32	5	0.37		3|0|0|0|0|0	3	0.5
TOP2B	21361337	EIF5	7|3|3|3|6|7	29	4.83	6	0|0|0|0|42|27|24|28|22|9|9|7	0	0	0	0	0	0.16	0.84		6|2|2|2|3|4	19	3.17
TOP2B	21361368	ALDH18A1	7|7|2|0|2|4	22	3.67	6	0|0|10|21|2|3|0|0|3|0|2|0	0	0	0	0	0	0.4	0.8		7|5|2|0|2|3	19	3.17
TOP2B	21361437	HTATSF1	2|2|0|0|0|0	4	0.67	6	0|0|0|0|4|3|0|2|0|0|0|4	0	0	0	0	0	0.21	0.75	4758488|34013528|	2|2|0|0|0|0	4	0.67
TOP2B	21361468	NOL11	8|10|7|9|6|5	45	7.5	6	0|0|0|0|0|0|0|9|0|10|12|6	0	0	0	0	0	0.81	0.8		8|9|5|6|4|3	35	5.83
TOP2B	21361684	GPATCH1	2|0|3|0|4|0	9	1.5	6	0|0|0|0|0|0|3|3|0|9|14|5	0	0	0	0	0	0.19	0.81		2|0|3|0|3|0	8	1.33
TOP2B	21361794	CAND1	10|22|0|0|0|0	32	5.33	6	0|0|2|8|9|15|4|4|0|4|6|0	0	0	0	0	0	0.56	0.7	9966805|11140811|14141193|14591909|20149629|313569768|38327634|38569505|15431293|223890243|4506725|70980549|207113160|4557365|163792194|197927454|4506613|4507241|291084505|6005757|4758404|11225260|222352111|4885375|239787829|17505907|224591430|238776833|269847744|27597059|28882049|310923196|41327779|5729790|109809739|28557709|7657198|194306567|237820620|208022622|10716563|395132450|	7|11|0|0|0|0	18	3
TOP2B	21536301	STAT1	4|6|0|0|0|0	10	1.67	6	0|0|0|0|34|24|15|10|14|2|0|0	0	0	0	0	0	0.08	0.84	23510448|	4|3|0|0|0|0	7	1.17
TOP2B	215599015	DKC1	4|0|4|5|5|0	18	3	6	0|0|0|0|0|0|0|0|0|11|19|4	0	0	0	0	0	0.35	0.8	224591430|	4|0|3|4|5|0	16	2.67
TOP2B	217035156	ZNF780A	3|2|0|2|0|0	7	1.17	6	0|0|0|0|0|0|0|0|0|3|3|0	0.02	0.04	0.02	0.04	0.02	0.78	0.63		2|2|0|2|0|0	6	1
TOP2B	217330646	SUB1	2|4|0|0|0|0	6	1	6	0|0|0|0|2|0|0|2|0|2|2|2	0.01	0.02	0.01	0.02	0.01	0.5	0.65	190014586|188035908|4758516|	2|2|0|0|0|0	4	0.67
TOP2B	21914927	HELLS	7|3|2|2|4|0	18	3	6	0|0|0|0|0|0|0|0|0|0|2|2	0.48	0.93	0.48	0.93	0.48	3	0.27		7|3|2|2|3|0	17	2.83
TOP2B	22035677	ARID4B	3|0|0|0|0|0	3	0.5	6	0|0|0|0|0|0|0|0|0|0|0|0	0.32	0.97	0.32	0.97	0.32	5	0.37		2|0|0|0|0|0	2	0.33
TOP2B	221136781	SRBD1	6|4|0|0|3|0	13	2.17	6	0|0|0|0|0|0|0|0|0|0|0|0	0.99	1	0.99	1	0.99	21.67	0		5|4|0|0|3|0	12	2
TOP2B	221136939	PRPF31	5|4|0|2|0|0	11	1.83	6	0|0|0|0|2|0|0|0|0|2|3|0	0.07	0.16	0.07	0.16	0.07	1.05	0.59	50513245|	4|3|0|2|0|0	9	1.5
TOP2B	221316630	COPB1	7|7|0|0|0|0	14	2.33	6	0|0|15|10|15|6|2|3|0|0|0|2	0	0	0	0	0	0.2	0.82		7|7|0|0|0|0	14	2.33
TOP2B	222352111	MKI67IP	9|8|6|3|6|4	36	6	6	0|0|0|0|0|0|0|0|0|0|3|3	0.64	0.81	0.64	0.81	0.64	4	0.2	10190682|	5|5|3|3|3|2	21	3.5
TOP2B	223278379	RRP12	29|22|9|12|10|8	90	15	6	0|0|0|0|4|5|0|4|0|11|29|4	0	0	0	0	0	1.22	0.74		19|14|8|9|7|6	63	10.5
TOP2B	223941782	SIN3A	8|9|2|5|0|3	27	4.5	6	0|0|0|0|8|5|3|7|0|23|38|8	0	0	0	0	0	0.23	0.83	160707950|442796450|189491739|22035677|5729790|	7|7|2|3|0|3	22	3.67
TOP2B	224028244	NONO	7|9|4|4|10|9	43	7.17	6	0|0|7|6|19|13|12|10|10|14|21|14	0	0	0	0	0	0.42	0.84	50513245|11225260|189491739|	4|4|3|3|5|4	23	3.83
TOP2B	224282117	SUGP2	9|7|3|4|0|0	23	3.83	6	0|0|0|0|14|10|20|36|15|50|66|36	0	0	0	0	0	0.08	0.84		7|5|3|3|0|0	18	3
TOP2B	224589071	BMS1	10|11|10|6|12|16	65	10.83	6	0|0|0|0|2|0|0|2|0|9|15|12	0	0	0	0	0	1.14	0.77	4758516|	9|8|8|5|8|8	46	7.67
TOP2B	224589127	TMEM33	4|7|2|3|6|6	28	4.67	6	0|0|4|4|4|5|2|4|4|4|4|3	0	0	0	0	0	1.1	0.72		3|4|2|3|3|3	18	3
TOP2B	224591430	LYAR	3|0|0|0|0|0	3	0.5	6	0|0|0|0|0|0|0|0|0|0|0|0	0.32	0.97	0.32	0.97	0.32	5	0.37	310923196|4758516|	2|0|0|0|0|0	2	0.33
TOP2B	224593278	DDX27	13|12|5|6|7|7	50	8.33	6	0|0|0|0|0|0|0|0|0|2|8|5	0.18	0.33	0.18	0.33	0.18	2.22	0.53	224591430|	11|9|5|6|5|5	41	6.83
TOP2B	224809295	XPC	3|0|0|0|0|0	3	0.5	6	0|0|0|0|0|0|0|0|0|0|0|0	0.32	0.97	0.32	0.97	0.32	5	0.37	4504425|	3|0|0|0|0|0	3	0.5
TOP2B	226497574	RBM19	9|3|4|4|3|3	26	4.33	6	0|0|0|0|0|0|0|0|0|4|5|0	0.16	0.44	0.16	0.44	0.16	1.93	0.54		7|3|3|2|2|2	19	3.17
TOP2B	23308693	ZBTB9	7|8|7|7|7|3	39	6.5	6	0|0|0|0|3|2|0|3|5|3|7|5	0	0	0	0	0	1.3	0.73		5|7|5|3|4|3	27	4.5
TOP2B	237649012	EBNA1BP2	2|3|3|4|3|3	18	3	6	0|0|0|0|0|0|0|0|0|8|7|3	0	0	0	0	0	0.67	0.76	224591430|4758516|	2|2|3|3|3|2	15	2.5
TOP2B	237681119	BRCA1	2|0|0|0|0|0	2	0.33	6	0|0|0|0|0|0|0|2|0|0|2|0	0.02	0.05	0.02	0.05	0.02	0.33	0.64	20336746|194440660|156104891|19924129|24850133|284813531|28882049|30581135|21361517|50811871|	2|0|0|0|0|0	2	0.33
TOP2B	238776833	ALYREF	3|0|0|0|2|0	5	0.83	6	0|0|0|0|0|0|0|0|0|0|0|0	0.6	0.97	0.6	0.97	0.6	8.33	0.22	4758516|	2|0|0|0|2|0	4	0.67
TOP2B	238859597	RBM34	3|3|0|3|4|2	15	2.5	6	0|0|0|0|0|0|0|0|0|0|0|2	0.49	0.63	0.49	0.63	0.49	5	0.27		3|3|0|3|3|2	14	2.33
TOP2B	239787829	GLTSCR2	7|4|3|0|3|0	17	2.83	6	0|0|0|0|0|0|0|0|0|0|4|0	0.39	0.63	0.39	0.63	0.39	2.83	0.32		5|3|2|0|2|0	12	2
TOP2B	239787838	TEX10	5|6|0|4|0|0	15	2.5	6	0|0|0|0|5|5|0|5|0|7|10|3	0	0	0	0	0	0.37	0.79		3|4|0|2|0|0	9	1.5
TOP2B	24308171	ZNF280C	21|15|18|24|33|36	147	24.5	6	0|0|0|0|3|2|9|16|8|19|24|18	0	0	0	0	0	1.27	0.8		13|10|10|14|15|18	80	13.33
TOP2B	24308227	ZNF687	2|0|0|0|0|0	2	0.33	6	0|0|0|0|0|2|0|0|2|0|4|2	0	0	0	0	0	0.13	0.73		2|0|0|0|0|0	2	0.33
TOP2B	24308382	LENG8	5|5|0|0|0|2	12	2	6	0|0|0|0|6|3|0|5|0|3|9|4	0	0	0	0	0	0.33	0.78		5|5|0|0|0|2	12	2
TOP2B	24497620	SRP68	3|0|0|0|0|0	3	0.5	6	0|0|0|0|48|33|23|33|30|4|2|2	0	0	0	0	0	0.01	0.84	4758516|	3|0|0|0|0|0	3	0.5
TOP2B	24797086	IPO5	2|2|0|0|0|0	4	0.67	6	0|0|0|2|0|0|0|0|0|0|3|0	0.02	0.02	0.02	0.02	0.02	0.53	0.64	62460637|	2|2|0|0|0|0	4	0.67
TOP2B	24850133	PIAS4	2|0|0|0|0|0	2	0.33	6	0|0|0|0|0|0|0|0|0|0|0|0	0.28	0.84	0.28	0.84	0.28	3.33	0.43	27532984|55743124|	2|0|0|0|0|0	2	0.33
TOP2B	25121987	NCAPH	4|3|0|0|0|0	7	1.17	6	0|0|3|2|12|6|6|4|7|0|0|0	0	0	0	0	0	0.15	0.81	378786658|	4|3|0|0|0|0	7	1.17
TOP2B	255918139	CHAMP1	13|10|8|6|13|9	59	9.83	6	0|0|0|0|10|6|6|9|6|9|20|6	0	0	0	0	0	0.82	0.81	10190682|188035908|	8|8|6|4|10|6	42	7
TOP2B	255982614	DHX16	2|0|0|0|0|0	2	0.33	6	0|0|0|0|0|2|0|0|0|0|0|0	0.08	0.23	0.08	0.23	0.08	0.67	0.58		2|0|0|0|0|0	2	0.33
TOP2B	256818821	RAD18	2|0|0|0|0|0	2	0.33	6	0|0|0|0|0|0|0|0|0|0|0|0	0.28	0.84	0.28	0.84	0.28	3.33	0.43	28882049|	2|0|0|0|0|0	2	0.33
TOP2B	25777671	PPP1R10	8|3|3|2|7|3	26	4.33	6	0|0|0|0|5|8|5|10|6|9|13|9	0	0	0	0	0	0.42	0.81	170763479|	7|3|3|2|4|2	21	3.5
TOP2B	260763969	EME1	2|3|0|0|0|0	5	0.83	6	0|0|0|0|0|0|0|0|0|0|0|0	0.6	0.97	0.6	0.97	0.6	8.33	0.22		2|3|0|0|0|0	5	0.83
TOP2B	262359929	AHCTF1	75|54|32|42|57|42	302	50.33	6	0|0|0|0|70|55|71|99|67|122|166|112	0	0	0	0	0	0.4	0.84		49|38|29|27|34|31	208	34.67
TOP2B	384871676	MLH1	4|0|0|0|0|0	4	0.67	6	0|0|0|0|7|2|0|4|0|2|3|2	0	0	0	0	0	0.17	0.75	4557365|5729982|442796450|19924129|284813531|30581135|170763479|	3|0|0|0|0|0	3	0.5
TOP2B	269847744	C3orf26	5|4|0|0|0|0	9	1.5	6	0|0|0|0|0|0|0|0|0|0|0|0	0.66	1	0.66	1	0.66	15	0.13		3|4|0|0|0|0	7	1.17
TOP2B	27262628	NASP	12|8|4|0|7|6	37	6.17	6	0|0|0|0|31|20|9|13|13|14|12|14	0	0	0	0	0	0.31	0.83		5|5|3|0|4|4	21	3.5
TOP2B	27477111	SLU7	2|0|2|0|0|0	4	0.67	6	0|0|0|0|2|0|0|0|0|3|6|5	0	0	0	0	0	0.17	0.77		2|0|2|0|0|0	4	0.67
TOP2B	27532984	PIAS2	3|2|0|0|0|0	5	0.83	6	0|0|0|0|0|0|0|0|0|0|0|0	0.6	0.97	0.6	0.97	0.6	8.33	0.22	12751473|	2|2|0|0|0|0	4	0.67
TOP2B	27597059	DNAJC9	2|0|0|0|0|0	2	0.33	6	0|0|0|0|0|0|0|0|0|0|0|0	0.28	0.84	0.28	0.84	0.28	3.33	0.43		2|0|0|0|0|0	2	0.33
TOP2B	27734883	TRIML2	12|8|8|5|11|6	50	8.33	6	0|0|0|0|12|10|6|7|16|14|15|18	0	0	0	0	0	0.53	0.82		8|7|7|4|6|4	36	6
TOP2B	284813531	MSH3	5|4|0|0|0|0	9	1.5	6	0|0|0|0|0|0|0|0|0|0|0|0	0.66	1	0.66	1	0.66	15	0.13		5|3|0|0|0|0	8	1.33
TOP2B	28559039	MED1	9|3|0|2|0|0	14	2.33	6	0|0|0|0|6|5|5|10|5|8|18|10	0	0	0	0	0	0.2	0.81		8|2|0|2|0|0	12	2
TOP2B	28882049	RFC2	2|4|0|0|0|0	6	1	6	0|0|0|0|0|0|0|0|0|0|0|0	0.61	0.99	0.61	0.99	0.61	10	0.2	194306567|	2|4|0|0|0|0	6	1
TOP2B	29029601	DHX37	5|4|0|0|0|0	9	1.5	6	0|0|0|0|0|0|0|0|0|0|2|0	0.47	0.79	0.47	0.79	0.47	3	0.28		5|3|0|0|0|0	8	1.33
TOP2B	291084505	NKRF	6|2|0|2|6|3	19	3.17	6	0|0|0|0|0|0|0|2|0|0|2|2	0.4	0.58	0.4	0.58	0.4	2.11	0.31		5|2|0|2|3|3	15	2.5
TOP2B	295054210	RIF1	38|22|10|13|20|13	116	19.33	6	0|0|0|0|15|13|8|19|13|35|49|23	0	0	0	0	0	0.61	0.83	4557365|4504425|194306567|	31|16|10|11|14|9	91	15.17
TOP2B	296179376	ZBTB33	45|28|17|23|33|24	170	28.33	6	0|0|0|0|40|24|19|24|29|31|31|38	0	0	0	0	0	0.81	0.83	5729790|	24|16|13|14|16|13	96	16
TOP2B	296317337	VDAC2	13|13|13|12|18|15	84	14	6	0|3|6|9|7|13|7|9|10|10|15|11	0	0	0	0	0	1.14	0.8		8|8|7|7|7|7	44	7.33
TOP2B	301336155	NSUN2	5|7|0|0|0|0	12	2	6	0|0|2|4|6|6|0|0|2|0|0|2	0	0	0	0	0	0.44	0.73	378786658|208022622|	3|6|0|0|0|0	9	1.5
TOP2B	301601658	ADAR	13|8|4|4|2|0	31	5.17	6	0|0|0|8|10|8|3|7|6|10|15|8	0	0	0	0	0	0.48	0.8	4507943|	10|6|3|4|2|0	25	4.17
TOP2B	301897118	BRIP1	5|3|0|0|0|0	8	1.33	6	0|0|0|0|10|6|5|6|0|5|4|4	0	0	0	0	0	0.2	0.8	4557365|194440660|170763479|	4|3|0|0|0|0	7	1.17
TOP2B	302699211	POGZ	4|6|0|0|7|4	21	3.5	6	0|0|0|0|0|0|0|0|0|2|3|2	0.38	0.68	0.38	0.68	0.38	2	0.33	188035908|	4|5|0|0|5|2	16	2.67
TOP2B	302699237	EIF4G1	4|0|0|0|0|0	4	0.67	6	0|0|0|0|93|68|60|66|60|11|10|10	0	0	0	0	0	0.01	0.84	5453994|	4|0|0|0|0|0	4	0.67
TOP2B	30410794	PSME3	3|5|0|0|3|0	11	1.83	6	0|0|0|0|20|13|9|8|7|5|5|0	0	0	0	0	0	0.15	0.84		3|4|0|0|2|0	9	1.5
TOP2B	30581135	SMC1A	13|8|2|0|17|10	50	8.33	6	0|0|0|0|0|0|0|0|0|0|0|0	1	1	1	1	1	83.33	0	7657269|5729790|62243696|	13|8|2|0|13|9	45	7.5
TOP2B	308199413	MLL	10|6|0|4|5|3	28	4.67	6	0|0|0|0|0|0|0|0|0|2|11|6	0	0.01	0	0.01	0	0.98	0.69	11225260|10190682|20270337|7656879|	10|6|0|4|5|2	27	4.5
TOP2B	308818209	GABPA	3|0|0|0|0|0	3	0.5	6	0|0|0|0|0|0|0|0|0|4|4|5	0	0	0	0	0	0.15	0.74		3|0|0|0|0|0	3	0.5
TOP2B	310923196	PPAN-P2RY11	6|3|0|0|0|0	9	1.5	6	0|0|0|0|0|0|0|0|0|0|0|0	0.66	1	0.66	1	0.66	15	0.15		6|3|0|0|0|0	9	1.5
TOP2B	313151224	UIMC1	9|5|3|0|2|0	19	3.17	6	0|0|0|0|8|3|4|6|0|7|3|0	0	0	0	0	0	0.51	0.76	239787829|	7|4|2|0|2|0	15	2.5
TOP2B	31317305	MPHOSPH10	10|5|4|2|8|5	34	5.67	6	0|0|0|0|0|0|0|0|0|4|7|2	0.08	0.19	0.08	0.18	0.08	1.74	0.58		9|5|4|2|6|5	31	5.17
TOP2B	31542656	DDX49	8|3|2|0|3|0	16	2.67	6	0|0|0|0|0|0|0|0|0|0|3|0	0.48	0.85	0.47	0.85	0.48	3.56	0.28		6|3|2|0|3|0	14	2.33
TOP2B	31542947	HSPD1	9|12|0|0|10|9	40	6.67	6	0|4|15|27|4|4|2|3|7|0|4|6	0	0	0	0	0	0.48	0.82	11140811|82659109|	8|10|0|0|8|7	33	5.5
TOP2B	31652242	TCF20	4|0|0|2|0|4	10	1.67	6	0|0|0|0|2|2|2|3|0|5|12|4	0	0	0	0	0	0.28	0.79		4|0|0|2|0|3	9	1.5
TOP2B	31652264	RBM26	10|6|5|3|6|2	32	5.33	6	0|0|0|0|30|22|14|17|16|27|28|38	0	0	0	0	0	0.17	0.84		8|6|4|3|5|2	28	4.67
TOP2B	31657094	ANLN	7|0|2|0|0|0	9	1.5	6	0|0|0|0|6|2|6|3|3|3|0|3	0	0	0	0	0	0.33	0.73		7|0|2|0|0|0	9	1.5
TOP2B	31881687	RFC4	4|3|0|0|0|0	7	1.17	6	0|0|0|0|5|4|0|2|0|0|0|2	0	0	0	0	0	0.36	0.73	28882049|4758516|7657198|194306567|	3|3|0|0|0|0	6	1
TOP2B	32129199	SARNP	4|4|3|0|4|0	15	2.5	6	0|0|0|0|0|2|0|0|0|2|3|3	0	0	0	0	0	1	0.66		3|3|3|0|4|0	13	2.17
TOP2B	32307148	OGT	3|0|0|0|2|0	5	0.83	6	0|0|0|0|2|3|0|0|3|4|5|5	0	0	0	0	0	0.2	0.77		3|0|0|0|2|0	5	0.83
TOP2B	32454741	SERPINH1	12|9|7|6|14|10	58	9.67	6	0|3|16|18|9|11|3|4|9|2|5|6	0	0	0	0	0	0.72	0.81		8|6|5|4|9|7	39	6.5
TOP2B	324715041	BIVM-ERCC5	3|0|0|0|0|0	3	0.5	6	0|0|0|0|3|0|0|0|0|0|0|0	0.1	0.29	0.1	0.29	0.1	0.67	0.57		3|0|0|0|0|0	3	0.5
TOP2B	32483374	NOP56	10|8|4|4|11|10	47	7.83	6	0|0|0|0|0|0|0|0|0|3|14|14	0	0	0	0	0	1.01	0.77	11225260|19924129|224591430|310923196|395132450|	8|8|4|4|7|8	39	6.5
TOP2B	32528306	RFC1	27|22|15|15|17|17	113	18.83	6	0|0|0|0|5|7|5|10|3|16|19|10	0	0	0	0	0	1.37	0.77	4557365|19924129|28882049|30581135|4758516|194306567|	18|18|11|11|11|10	79	13.17
TOP2B	325301072	SSR4	2|4|0|4|5|5	20	3.33	6	0|0|6|5|0|3|0|3|2|0|0|0	0	0	0	0	0	0.78	0.74		2|2|0|3|2|3	12	2
TOP2B	33149310	UBE2D3	2|4|3|3|5|4	21	3.5	6	0|0|3|4|0|2|2|2|2|3|2|0	0	0	0	0	0	1.17	0.69		2|3|2|2|2|3	14	2.33
TOP2B	33350932	DYNC1H1	14|21|0|0|4|0	39	6.5	6	0|0|19|27|12|4|2|9|4|0|0|0	0	0	0	0	0	0.39	0.81		12|20|0|0|4|0	36	6
TOP2B	33356172	NBN	2|2|0|0|0|0	4	0.67	6	0|0|0|0|0|0|2|2|0|0|4|0	0	0	0	0	0	0.33	0.7	10190682|194440660|19924129|256818821|73747829|	2|2|0|0|0|0	4	0.67
TOP2B	33356174	PNN	23|15|12|14|22|12	98	16.33	6	0|0|0|0|22|18|16|31|24|34|47|41	0	0	0	0	0	0.43	0.83	24234699|	11|10|8|10|9|7	55	9.17
TOP2B	33356550	GPATCH4	7|5|4|7|3|5	31	5.17	6	0|0|0|0|0|0|0|0|0|2|3|4	0.22	0.3	0.21	0.3	0.22	2.3	0.51		6|3|3|5|2|4	23	3.83
TOP2B	33469917	MCM4	4|5|0|0|0|0	9	1.5	6	0|0|0|2|7|5|3|5|4|0|3|3	0	0	0	0	0	0.29	0.77	5453994|4507241|6005757|23510448|	4|5|0|0|0|0	9	1.5
TOP2B	33469964	SUGP1	6|6|0|0|0|0	12	2	6	0|0|0|0|10|9|5|6|5|5|6|10	0	0	0	0	0	0.23	0.81		6|5|0|0|0|0	11	1.83
TOP2B	336176064	RBM39	2|0|0|0|0|0	2	0.33	6	0|0|0|0|2|0|0|0|0|5|5|0	0	0	0	0	0	0.11	0.75	11225260|4885375|189491739|4758516|	2|0|0|0|0|0	2	0.33
TOP2B	33620755	YEATS2	3|3|0|0|0|0	6	1	6	0|0|0|0|5|0|3|7|2|10|22|6	0	0	0	0	0	0.09	0.84	5453994|	3|3|0|0|0|0	6	1
TOP2B	34013528	ZNF512B	20|11|12|11|11|11	76	12.67	6	0|0|0|0|0|0|0|0|0|2|7|6	0.42	0.92	0.42	0.92	0.42	3.38	0.3	224809295|24850133|208022622|	12|9|9|9|9|9	57	9.5
TOP2B	34101286	ZFR	2|2|0|0|0|0	4	0.67	6	0|0|0|0|16|15|4|12|11|15|13|19	0	0	0	0	0	0.04	0.84	10190682|	2|2|0|0|0|0	4	0.67
TOP2B	341915867	LOC100652741	3|2|3|0|0|0	8	1.33	6	0|0|0|0|0|0|0|0|0|3|4|0	0.01	0.02	0.01	0.02	0.01	0.76	0.65		3|2|2|0|0|0	7	1.17
TOP2B	342672053	PES1	58|43|42|42|61|56	302	50.33	6	0|0|0|0|14|9|7|15|9|51|77|25	0	0	0	0	0	1.2	0.83		19|14|17|14|19|19	102	17
TOP2B	34335262	ZMYND8	6|2|0|0|0|0	8	1.33	6	0|0|0|0|0|0|0|2|0|4|6|2	0	0	0	0	0	0.38	0.71		5|2|0|0|0|0	7	1.17
TOP2B	349732256	TXN	2|4|0|2|8|8	24	4	6	2|3|9|7|0|0|0|0|0|3|0|3	0	0	0	0	0	0.73	0.74	171184421|23618867|4504425|	2|3|0|2|4|4	15	2.5
TOP2B	350529396	NFIC	10|9|4|2|4|2	31	5.17	6	0|0|0|0|0|3|0|0|0|0|4|5	0.24	0.46	0.24	0.46	0.24	1.72	0.51	299758476|	7|6|3|2|3|2	23	3.83
TOP2B	36950991	NR2C2	3|3|0|0|0|0	6	1	6	0|0|0|0|0|0|0|0|0|0|0|0	0.65	0.97	0.65	0.97	0.65	10	0.18		3|3|0|0|0|0	6	1
TOP2B	375477430	CCT4	3|6|0|0|6|0	15	2.5	6	0|0|0|8|5|7|0|6|3|0|0|5	0	0	0	0	0	0.38	0.79	4507943|	3|5|0|0|6|0	14	2.33
TOP2B	37595750	LBR	3|2|0|3|0|0	8	1.33	6	0|0|0|3|8|4|3|7|4|12|15|6	0	0	0	0	0	0.13	0.84	160707950|188035908|	3|2|0|3|0|0	8	1.33
TOP2B	378744165	PAF1	21|11|9|8|11|7	67	11.17	6	0|0|0|0|0|3|0|0|0|10|10|7	0.09	0.27	0.09	0.27	0.09	1.49	0.57	50513245|4507241|6005757|68299795|20270337|	13|8|7|7|8|6	49	8.17
TOP2B	379056369	CDCA8	8|3|2|4|0|3	20	3.33	6	0|0|0|0|0|0|0|0|0|4|3|4	0.08	0.24	0.08	0.24	0.08	1.21	0.57	102467235|188035908|4507943|378786658|	5|3|2|4|0|3	17	2.83
TOP2B	380692328	DDX56	3|3|0|2|0|0	8	1.33	6	0|0|0|0|0|0|0|0|0|2|3|0	0.06	0.08	0.06	0.08	0.06	1.07	0.6	29029601|	3|3|0|2|0|0	8	1.33
TOP2B	38201714	ELAVL1	2|5|0|0|5|5	17	2.83	6	0|0|2|2|0|2|0|2|3|2|2|2	0.04	0.04	0.04	0.04	0.04	1.26	0.62	11225260|4507943|	2|3|0|0|2|3	10	1.67
TOP2B	38327634	DDX18	18|22|11|11|18|15	95	15.83	6	0|0|0|3|0|5|0|2|2|5|9|4	0.91	1	0.91	1	0.91	2.75	0.02		10|12|9|7|10|8	56	9.33
TOP2B	38372909	KDM3B	14|8|3|0|0|0	25	4.17	6	0|0|0|0|44|30|16|24|17|29|22|25	0	0	0	0	0	0.13	0.84	34013528|18860920|	11|7|3|0|0|0	21	3.5
TOP2B	384871702	MSH2	7|16|0|0|0|0	23	3.83	6	0|0|4|10|4|6|0|0|0|4|4|2	0.05	0.15	0.05	0.15	0.05	0.64	0.6	4504191|4557365|5453994|6005757|19924129|284813531|	6|11|0|0|0|0	17	2.83
TOP2B	38492356	POLD3	4|4|2|0|0|2	12	2	6	0|0|0|0|3|2|0|0|2|2|2|4	0	0	0	0	0	0.73	0.69	189491739|	4|4|2|0|0|2	12	2
TOP2B	38569505	DDX52	5|3|0|0|0|0	8	1.33	6	0|0|0|2|0|0|0|0|0|0|2|0	0.25	0.6	0.25	0.59	0.25	1.33	0.5	170763479|	5|3|0|0|0|0	8	1.33
TOP2B	38570115	ZNF362	6|8|0|2|4|0	20	3.33	6	0|0|0|0|0|0|0|0|0|0|2|0	0.83	0.97	0.83	0.97	0.83	6.67	0.04		4|6|0|2|3|0	15	2.5
TOP2B	38788260	BPTF	31|19|11|17|23|20	121	20.17	6	0|0|0|0|0|0|3|8|3|19|32|13	0	0	0	0	0	1.12	0.8	51173873|	23|13|9|14|12|12	83	13.83
TOP2B	39780588	TSR1	8|8|6|3|3|3	31	5.17	6	0|0|0|0|6|4|0|0|0|3|2|2	0.01	0.01	0.01	0.01	0.01	1.38	0.65	10190682|224591430|4758516|14277700|	8|5|4|3|3|3	26	4.33
TOP2B	399788586	TH1L	3|3|2|0|2|0	10	1.67	6	0|0|0|0|11|9|5|8|4|9|9|6	0	0	0	0	0	0.18	0.84		2|2|2|0|2|0	8	1.33
TOP2B	40018640	CDC73	9|9|8|8|3|3	40	6.67	6	0|0|0|0|6|7|2|5|3|10|13|6	0	0	0	0	0	0.74	0.8	20270337|156104891|	7|6|6|5|2|3	29	4.83
TOP2B	40217790	ZNF512	14|12|7|5|8|3	49	8.17	6	0|0|0|0|0|0|0|0|0|0|3|0	0.93	0.98	0.93	0.98	0.93	10.89	0.01		10|9|6|4|6|2	37	6.17
TOP2B	40217805	NOL9	5|2|0|0|0|0	7	1.17	6	0|0|0|0|0|2|0|0|0|2|5|0	0.01	0.04	0.01	0.04	0.01	0.52	0.65		3|2|0|0|0|0	5	0.83
TOP2B	40556376	GLYR1	6|6|2|5|4|4	27	4.5	6	0|0|0|0|0|2|0|0|0|6|8|5	0	0	0	0	0	0.86	0.76		5|5|2|4|4|4	24	4
TOP2B	40807485	PRPF6	6|4|0|0|3|0	13	2.17	6	0|0|0|2|0|3|0|0|2|3|8|9	0	0	0	0	0	0.38	0.77	6005757|170763479|	6|4|0|0|3|0	13	2.17
TOP2B	409971401	PPME1	2|0|0|0|3|0	5	0.83	6	0|0|0|0|10|7|9|5|7|3|0|7	0	0	0	0	0	0.1	0.84		2|0|0|0|2|0	4	0.67
TOP2B	410442515	MEF2D	2|0|0|2|0|0	4	0.67	6	0|0|0|0|6|4|3|5|0|5|4|5	0	0	0	0	0	0.13	0.84		2|0|0|2|0|0	4	0.67
TOP2B	41327773	DDX46	27|22|12|8|23|18	110	18.33	6	0|0|0|0|64|41|24|35|40|42|52|64	0	0	0	0	0	0.33	0.84		19|19|9|7|16|11	81	13.5
TOP2B	41327779	DDX55	3|0|0|0|0|0	3	0.5	6	0|0|0|0|0|0|0|0|0|0|0|0	0.32	0.97	0.32	0.97	0.32	5	0.37		3|0|0|0|0|0	3	0.5
TOP2B	41349495	PRIM2	2|0|0|0|0|0	2	0.33	6	0|0|0|0|7|7|4|4|0|5|2|0	0	0	0	0	0	0.06	0.84	170763479|	2|0|0|0|0|0	2	0.33
TOP2B	41872631	FASN	34|36|9|8|24|21	132	22	6	0|0|20|32|640|469|309|349|333|65|65|97	0	0	0	0	0	0.05	0.84	5453994|	23|25|9|8|18|18	101	16.83
TOP2B	42415492	MIS18BP1	3|0|0|0|0|0	3	0.5	6	0|0|0|0|0|0|0|0|0|0|2|0	0.14	0.42	0.14	0.42	0.14	1	0.55		3|0|0|0|0|0	3	0.5
TOP2B	42542392	CEBPZ	18|12|4|7|8|2	51	8.5	6	0|0|0|0|0|0|0|0|0|5|9|0	0.33	0.71	0.33	0.7	0.33	2.43	0.34		12|8|4|5|6|2	37	6.17
TOP2B	42734325	WAPAL	49|30|16|19|18|12	144	24	6	0|0|0|0|24|14|12|30|7|25|30|13	0	0	0	0	0	0.88	0.81	5453994|112789526|30581135|7657269|62243696|	32|19|11|11|15|10	98	16.33
TOP2B	42741682	ZRANB2	5|2|2|0|2|0	11	1.83	6	0|0|0|0|3|3|0|0|0|3|3|6	0	0	0	0	0	0.49	0.73	4758516|5032013|	4|2|2|0|2|0	10	1.67
TOP2B	44681484	CDCA2	27|16|17|22|19|21	122	20.33	6	0|0|0|0|11|5|10|13|8|23|25|16	0	0	0	0	0	1.06	0.82	442796450|	16|11|14|15|14|14	84	14
TOP2B	4502101	ANXA1	2|0|0|0|0|0	2	0.33	6	0|0|0|0|10|15|3|3|2|0|0|0	0	0	0	0	0	0.04	0.84	55743124|	2|0|0|0|0|0	2	0.33
TOP2B	4503101	CSRP2	3|0|0|0|2|2	7	1.17	6	0|0|7|11|0|0|0|0|0|0|0|0	0	0	0	0	0	0.26	0.77		3|0|0|0|2|2	7	1.17
TOP2B	4503483	EEF2	19|26|34|22|52|49	202	33.67	6	9|11|18|33|59|46|48|56|67|28|29|51	0	0	0	0	0	0.58	0.83	14591909|4506661|4506725|4758516|4507943|	13|16|17|15|19|18	98	16.33
TOP2B	4503519	EIF3F	3|0|0|0|0|0	3	0.5	6	0|0|0|0|2|0|2|2|0|0|0|0	0.01	0.03	0.01	0.03	0.01	0.33	0.65	5453994|16332358|	3|0|0|0|0|0	3	0.5
TOP2B	4503841	XRCC6	9|5|0|0|2|2	18	3	6	0|0|0|0|5|0|0|0|0|8|0|5	0	0	0	0	0	0.67	0.69	50513245|34013528|188035908|24850133|4758516|4507955|73747829|18087845|	7|5|0|0|2|2	16	2.67
TOP2B	4504191	MSH6	23|27|7|6|7|4	74	12.33	6	0|0|4|5|13|2|0|0|2|5|5|7	0.45	0.94	0.45	0.94	0.45	1.64	0.29	4557365|50513245|6005757|194440660|19924129|284813531|30581135|	19|20|6|2|6|3	56	9.33
TOP2B	4504195	GTF2E2	15|12|15|7|5|10	64	10.67	6	0|0|0|0|11|8|7|7|3|11|12|7	0	0	0	0	0	1.02	0.79	4758488|156104891|170763479|	9|5|6|4|4|5	33	5.5
TOP2B	4504341	HAT1	2|0|0|0|0|0	2	0.33	6	0|0|0|0|3|0|0|0|0|3|3|0	0	0	0	0	0	0.15	0.72	62460637|	2|0|0|0|0|0	2	0.33
TOP2B	4505773	PHB	3|0|2|4|12|8	29	4.83	6	0|0|3|14|0|4|2|0|2|0|8|5	0	0	0	0	0	0.62	0.76	4506725|156104891|4507943|118421089|	3|0|2|4|8|6	23	3.83
TOP2B	4506411	RANGAP1	14|9|7|8|9|9	56	9.33	6	0|0|0|0|46|41|45|36|31|8|10|5	0	0	0	0	0	0.22	0.84	170763479|	11|6|6|6|5|5	39	6.5
TOP2B	4506583	RPA1	5|2|0|0|0|0	7	1.17	6	0|0|0|0|3|5|0|0|0|0|0|3	0	0.01	0	0.01	0	0.42	0.68	4557365|50513245|194440660|224809295|284813531|4758516|21361517|	5|2|0|0|0|0	7	1.17
TOP2B	4506605	RPL23	7|10|9|11|19|13	69	11.5	6	0|2|8|10|5|9|4|4|10|2|7|9	0	0	0	0	0	1.21	0.74	226246671|11415026|15431303|14591909|313569768|4506661|15431293|223890243|4506725|4506613|5453994|222352111|14277700|208022622|	4|4|3|3|4|5	23	3.83
TOP2B	4506613	RPL22	3|2|2|0|6|7	20	3.33	6	0|0|0|0|0|0|2|2|2|0|0|0	0.47	0.81	0.47	0.81	0.47	2.22	0.28	5453994|4758516|208022622|	2|2|2|0|3|3	12	2
TOP2B	4506619	RPL24	3|4|5|6|10|9	37	6.17	6	0|0|0|2|4|4|5|4|5|4|4|5	0	0.01	0	0.01	0	1.3	0.68	4506613|224591430|14277700|208022622|	3|2|3|4|4|3	19	3.17
TOP2B	4506625	RPL27A	3|4|3|3|6|6	25	4.17	6	0|0|2|4|0|0|0|3|4|2|3|4	0	0	0	0	0	1.11	0.71		3|3|3|3|3|3	18	3
TOP2B	4506681	RPS11	7|7|6|7|21|19	67	11.17	6	0|0|0|9|0|3|2|4|11|4|5|8	0.03	0.09	0.03	0.09	0.03	1.35	0.62	15431293|4506725|197927284|190014586|4506613|5453994|224591430|4758516|14277700|208022622|	7|6|4|4|8|9	38	6.33
TOP2B	4506701	RPS23	8|8|12|11|17|12	68	11.33	6	0|0|5|6|2|0|5|6|9|4|5|5	0.05	0.15	0.05	0.15	0.05	1.74	0.6	14141193|14591909|313569768|4506661|15431293|223890243|4506725|4506613|4758516|14277700|208022622|	4|3|7|7|6|5	32	5.33
TOP2B	4506743	RPS8	6|16|20|22|39|33	136	22.67	6	0|2|7|17|0|6|8|9|17|9|11|19	0	0.01	0	0.01	0	1.42	0.67	226246671|11415026|15431303|14141193|14591909|313569768|4506661|15431293|4506725|4506613|222352111|12751473|14277700|208022622|	6|9|9|9|9|10	52	8.67
TOP2B	4506753	RUVBL1	17|13|7|11|16|14	78	13	6	0|0|0|0|43|37|28|59|31|17|20|16	0	0	0	0	0	0.31	0.84	4758516|4507955|	10|7|5|7|6|8	43	7.17
TOP2B	4507241	SSRP1	5|3|19|15|30|32	104	17.33	6	0|0|0|0|0|0|0|4|3|8|15|12	0.31	0.63	0.31	0.63	0.31	1.78	0.42	6005757|68299795|20270337|4758516|23510448|4504425|	5|3|9|7|13|14	51	8.5
TOP2B	4507357	TAGLN2	23|16|15|9|10|8	81	13.5	6	0|0|0|3|73|51|38|35|31|25|21|15	0	0	0	0	0	0.27	0.84		8|5|5|4|3|3	28	4.67
TOP2B	45356151	NCAPD3	3|0|0|0|0|0	3	0.5	6	0|0|0|2|0|0|0|0|0|0|0|0	0.14	0.42	0.14	0.42	0.14	1	0.55		3|0|0|0|0|0	3	0.5
TOP2B	45446743	DDX42	17|9|6|0|4|0	36	6	6	0|0|0|0|25|26|13|20|15|22|18|21	0	0	0	0	0	0.26	0.83		13|7|6|0|3|0	29	4.83
TOP2B	47578105	NIPBL	50|36|17|23|68|42	236	39.33	6	0|0|0|0|7|2|0|6|0|11|18|4	0.99	1	0.99	1	0.99	3.75	0	5453994|188035908|30581135|	34|26|13|19|39|29	160	26.67
TOP2B	4758138	DDX5	33|25|13|13|27|27	138	23	6	3|0|14|13|22|18|16|19|18|24|27|34	0	0	0	0	0	0.86	0.82	226246671|11140811|4758516|4507955|	18|14|10|12|13|13	80	13.33
TOP2B	4758356	FEN1	11|8|14|8|17|13	71	11.83	6	0|0|0|0|5|8|3|4|5|10|9|7	0	0	0	0	0	1.39	0.73	4557365|6912734|5453994|	6|5|4|5|6|6	32	5.33
TOP2B	4758488	GTF2F2	18|13|3|0|0|0	34	5.67	6	0|0|0|0|5|3|2|0|0|4|4|8	0.34	0.96	0.34	0.96	0.34	1.08	0.33	156104891|	12|11|3|0|0|0	26	4.33
TOP2B	4758556	PRPF3	3|2|0|2|0|0	7	1.17	6	0|0|0|0|4|4|0|5|7|11|17|9	0	0	0	0	0	0.11	0.84	6005757|170763479|	3|2|0|2|0|0	7	1.17
TOP2B	4826998	SFPQ	6|4|0|3|4|3	20	3.33	6	0|0|3|0|12|8|9|14|11|12|16|14	0	0	0	0	0	0.24	0.84	5453994|112789526|11225260|189491739|	5|3|0|2|2|2	14	2.33
TOP2B	48526509	TIMM50	8|7|3|3|3|4	28	4.67	6	0|0|10|9|3|4|0|2|2|0|3|0	0	0	0	0	0	0.72	0.77	188035908|23618867|	7|6|3|2|3|2	23	3.83
TOP2B	48762932	CCT8	7|7|2|0|3|3	22	3.67	6	0|0|0|0|80|82|57|61|61|25|25|42	0	0	0	0	0	0.05	0.84	5453994|	7|6|2|0|2|3	20	3.33
TOP2B	50345988	ATP5C1	2|0|0|0|3|2	7	1.17	6	0|0|0|2|0|0|0|0|0|0|0|0	0.29	0.42	0.29	0.42	0.29	2.33	0.42		2|0|0|0|3|2	7	1.17
TOP2B	4885153	CRKL	4|4|0|0|0|0	8	1.33	6	0|0|8|9|18|9|8|7|4|0|0|0	0	0	0	0	0	0.12	0.84	4507955|	4|3|0|0|0|0	7	1.17
TOP2B	50053795	EIF4B	8|6|2|0|0|2	18	3	6	0|0|0|0|92|46|39|31|22|10|7|6	0	0	0	0	0	0.06	0.84	21359873|	6|4|2|0|0|2	14	2.33
TOP2B	50086624	INTS4	2|0|0|0|0|0	2	0.33	6	0|0|0|0|3|5|0|0|0|0|3|0	0	0	0	0	0	0.12	0.74		2|0|0|0|0|0	2	0.33
TOP2B	5032179	TRIM28	7|10|0|3|3|0	23	3.83	6	0|0|0|0|26|21|11|18|13|15|13|17	0	0	0	0	0	0.19	0.84	188035908|115430233|189491739|36950991|12751473|109809739|	5|7|0|2|3|0	17	2.83
TOP2B	50513245	CHAF1A	7|4|0|0|0|0	11	1.83	6	0|0|0|0|0|2|0|0|0|2|3|0	0.24	0.68	0.24	0.68	0.24	1.05	0.5	188035908|224809295|	4|2|0|0|0|0	6	1
TOP2B	50593002	SNRPA1	11|9|2|5|3|4	34	5.67	6	0|0|0|0|35|22|9|27|22|15|21|18	0	0	0	0	0	0.21	0.84	11225260|	6|6|2|5|2|4	25	4.17
TOP2B	50658063	SMC4	3|0|0|0|0|0	3	0.5	6	0|0|0|0|8|0|0|0|3|0|0|0	0	0	0	0	0	0.18	0.72	5453994|	2|0|0|0|0|0	2	0.33
TOP2B	50726968	MFAP1	5|2|2|3|3|2	17	2.83	6	0|0|0|0|3|0|2|2|0|6|7|7	0	0	0	0	0	0.49	0.78		5|2|2|2|2|2	15	2.5
TOP2B	51173873	HMGXB4	3|0|0|0|0|0	3	0.5	6	0|0|0|0|0|0|0|0|0|0|0|0	0.32	0.97	0.32	0.97	0.32	5	0.37		2|0|0|0|0|0	2	0.33
TOP2B	5174415	CEPT1	3|0|0|0|0|0	3	0.5	6	0|0|0|0|0|0|0|0|0|0|0|0	0.32	0.97	0.32	0.97	0.32	5	0.37		2|0|0|0|0|0	2	0.33
TOP2B	5174669	SCML2	17|19|8|9|12|8	73	12.17	6	0|0|0|0|13|11|5|9|9|15|25|26	0	0	0	0	0	0.62	0.82		14|15|8|7|11|8	63	10.5
TOP2B	52138513	SIN3B	43|28|10|7|18|13	119	19.83	6	0|0|0|0|32|7|2|11|7|28|35|15	0	0	0	0	0	0.72	0.82	160707950|	27|22|7|7|14|10	87	14.5
TOP2B	54112117	SF3B1	11|18|4|3|8|0	44	7.33	6	0|0|0|0|81|64|45|65|36|69|84|53	0	0	0	0	0	0.1	0.84	4507241|11225260|	10|11|3|3|5|0	32	5.33
TOP2B	5453555	RAN	5|4|14|12|24|17	76	12.67	6	0|0|2|6|7|9|7|9|12|9|9|11	0	0.01	0	0.01	0	1.24	0.68	8051636|5453994|20336746|4758516|4507943|	5|3|7|7|9|7	38	6.33
TOP2B	5453690	DNAJB1	2|2|0|0|0|0	4	0.67	6	0|0|0|0|22|17|9|11|9|9|6|4	0	0	0	0	0	0.05	0.84		2|2|0|0|0|0	4	0.67
TOP2B	5453830	ORC2	24|20|16|8|12|12	92	15.33	6	0|0|0|0|22|14|9|9|8|14|18|12	0	0	0	0	0	0.9	0.81	188035908|256818821|22208967|23097240|23510448|	14|14|13|6|7|7	61	10.17
TOP2B	5453998	IPO7	3|6|0|0|0|0	9	1.5	6	0|0|0|0|19|12|7|12|4|7|7|3	0	0	0	0	0	0.12	0.82		3|6|0|0|0|0	9	1.5
TOP2B	54607053	GCN1L1	10|18|0|0|0|0	28	4.67	6	0|0|0|2|92|61|55|74|52|9|9|0	0	0	0	0	0	0.07	0.84		8|10|0|0|0|0	18	3
TOP2B	54633315	DNTTIP2	15|11|11|15|22|24	98	16.33	6	0|0|0|0|0|0|0|3|3|13|15|17	0	0	0	0	0	1.36	0.76		12|10|8|12|13|12	67	11.17
TOP2B	55749531	SF3B2	11|6|5|4|7|6	39	6.5	6	0|0|0|0|19|12|13|16|8|19|24|22	0	0	0	0	0	0.31	0.84	4557365|	8|5|4|3|5|5	30	5
TOP2B	55770900	BRIX1	6|5|6|12|13|10	52	8.67	6	0|0|0|3|0|0|2|5|0|5|7|2	0.05	0.12	0.05	0.12	0.05	1.73	0.6	224591430|4758516|	5|4|5|8|7|6	35	5.83
TOP2B	55770906	XAB2	6|3|2|0|3|0	14	2.33	6	0|0|0|0|26|14|16|27|16|42|52|37	0	0	0	0	0	0.06	0.84		6|3|2|0|2|0	13	2.17
TOP2B	55953087	GTPBP4	6|9|8|4|18|13	58	9.67	6	0|0|0|0|0|0|2|0|2|8|8|8	0.08	0.25	0.08	0.25	0.08	1.49	0.57	10190682|224591430|	5|7|7|3|14|10	46	7.67
TOP2B	55956788	NCL	169|112|83|88|135|105	692	115.33	6	0|0|0|0|58|38|28|39|29|77|98|74	0	0	0	0	0	1.5	0.83	57863269|11225260|4885375|10190682|4758516|4507955|	33|31|28|30|34|31	187	31.17
TOP2B	56676330	HP1BP3	9|14|4|5|4|7	43	7.17	6	0|0|0|0|7|7|2|3|0|6|5|7	0	0	0	0	0	1.06	0.71	197927284|4758516|	7|10|4|5|2|4	32	5.33
TOP2B	5729982	POLH	4|6|2|0|2|0	14	2.33	6	0|0|0|0|0|0|0|0|0|2|2|0	0.4	0.81	0.4	0.81	0.4	2.33	0.31	256818821|	4|5|2|0|2|0	13	2.17
TOP2B	57634534	NUP205	5|3|0|0|0|0	8	1.33	6	0|0|0|0|0|0|0|2|0|0|2|0	0.25	0.6	0.25	0.59	0.25	1.33	0.5		4|3|0|0|0|0	7	1.17
TOP2B	57863269	RRP1B	10|6|3|5|4|0	28	4.67	6	0|0|0|0|0|0|0|0|0|2|6|2	0.19	0.51	0.19	0.51	0.19	1.87	0.52	11225260|224591430|238776833|4758516|	8|6|3|5|4|0	26	4.33
TOP2B	5803221	WDR3	5|7|3|2|4|4	25	4.17	6	0|0|0|0|0|0|0|0|0|2|5|0	0.2	0.39	0.2	0.39	0.2	2.38	0.52		5|7|3|2|3|4	24	4
TOP2B	6005757	SUPT16H	6|3|12|6|49|41	117	19.5	6	0|0|0|0|0|0|0|0|0|4|3|7	0.79	1	0.79	1	0.79	5.57	0.06	11225260|11968047|20270337|4758516|	6|2|8|6|19|17	58	9.67
TOP2B	6005814	STK38	4|0|0|0|0|0	4	0.67	6	0|0|0|0|15|12|5|7|11|0|0|0	0	0	0	0	0	0.06	0.84		4|0|0|0|0|0	4	0.67
TOP2B	61743954	AHNAK	28|7|4|8|10|6	63	10.5	6	0|0|0|0|498|407|385|495|554|130|144|128	0	0	0	0	0	0.02	0.84		22|7|4|7|9|5	54	9
TOP2B	61744477	SLC3A2	7|8|3|3|4|6	31	5.17	6	0|0|5|10|24|34|17|28|21|6|10|11	0	0	0	0	0	0.19	0.84	170763479|	6|6|2|2|2|4	22	3.67
TOP2B	62632765	MPG	2|0|0|0|0|0	2	0.33	6	0|0|0|0|0|0|0|0|0|0|0|0	0.28	0.84	0.28	0.84	0.28	3.33	0.43	4758516|	2|0|0|0|0|0	2	0.33
TOP2B	62955803	NUP188	7|5|0|0|0|0	12	2	6	0|0|0|0|0|0|0|0|0|0|0|0	0.67	1	0.67	1	0.67	20	0.11		4|4|0|0|0|0	8	1.33
TOP2B	66392146	PHAX	7|3|2|0|4|0	16	2.67	6	0|0|0|0|7|5|4|6|2|5|4|3	0	0	0	0	0	0.46	0.77		4|2|2|0|2|0	10	1.67
TOP2B	68508961	CENPC1	22|17|10|15|10|8	82	13.67	6	0|0|0|0|0|0|0|0|0|5|7|0	0.8	0.92	0.8	0.92	0.8	4.56	0.05		15|14|9|11|10|5	64	10.67
TOP2B	68509926	DHX15	8|9|2|5|12|5	41	6.83	6	0|0|0|3|6|12|5|12|12|17|29|18	0	0	0	0	0	0.36	0.83	197927454|4506613|6005757|4758516|	6|7|2|5|6|3	29	4.83
TOP2B	6912280	AHSA1	6|7|8|2|8|6	37	6.17	6	0|0|9|7|12|7|7|6|11|4|3|9	0	0	0	0	0	0.6	0.81		5|4|6|2|6|4	27	4.5
TOP2B	6912676	SNW1	11|4|3|3|4|0	25	4.17	6	0|0|0|0|10|9|5|9|6|12|12|14	0	0	0	0	0	0.35	0.81	5453994|11225260|	8|4|3|2|4|0	21	3.5
TOP2B	6912752	ZNF281	13|10|5|6|6|2	42	7	6	0|0|0|0|11|8|7|14|0|21|15|6	0	0	0	0	0	0.46	0.82	170763479|	7|7|5|6|4|2	31	5.17
TOP2B	7019415	SEC61A1	2|5|0|0|0|2	9	1.5	6	0|0|4|2|2|3|0|0|0|0|0|0	0	0.01	0	0.01	0	0.55	0.68		2|3|0|0|0|2	7	1.17
TOP2B	7019419	GNL2	33|21|30|36|48|44	212	35.33	6	0|0|0|0|7|5|11|18|12|42|59|39	0	0	0	0	0	0.89	0.83	224591430|170763479|	21|17|18|23|23|21	123	20.5
TOP2B	70980549	PDCD11	19|10|5|6|8|3	51	8.5	6	0|0|0|2|0|0|0|0|0|2|10|3	0.26	0.76	0.26	0.76	0.26	2	0.49	10190682|	17|9|5|6|8|3	48	8
TOP2B	73695475	HEATR1	20|14|5|21|23|21	104	17.33	6	0|0|0|0|6|8|11|11|3|17|31|5	0	0	0	0	0	0.99	0.81		15|13|5|14|15|13	75	12.5
TOP2B	7427519	MCM6	2|4|0|0|0|0	6	1	6	0|0|2|9|0|2|0|0|0|0|0|3	0	0	0	0	0	0.25	0.75	4507241|30581135|23510448|	2|4|0|0|0|0	6	1
TOP2B	7656879	AFF4	5|0|0|0|0|3	8	1.33	6	0|0|0|0|0|0|0|0|0|0|0|0	0.66	1	0.66	1	0.66	13.33	0.16		5|0|0|0|0|2	7	1.17
TOP2B	7657269	PDS5B	16|14|3|0|3|3	39	6.5	6	0|0|0|0|0|0|0|0|0|0|0|0	0.99	1	0.99	1	0.99	65	0	62243696|18087845|	15|13|2|0|3|3	36	6
TOP2B	7661950	CTR9	21|16|4|3|12|8	64	10.67	6	0|0|0|0|0|0|0|0|0|5|13|4	0.18	0.47	0.18	0.47	0.18	1.94	0.53	20270337|	14|12|4|3|8|8	49	8.17
TOP2B	7661952	SART3	14|8|9|6|9|9	55	9.17	6	0|0|0|0|27|26|19|18|14|28|37|38	0	0	0	0	0	0.28	0.84	4758404|126362983|221136781|269847744|	11|5|7|5|6|7	41	6.83
TOP2B	7662018	PHF3	27|16|7|7|8|9	74	12.33	6	0|0|0|0|6|5|2|12|7|10|22|12	0	0	0	0	0	0.88	0.78		20|10|6|6|6|6	54	9
TOP2B	7662340	MORC2	6|3|3|0|0|0	12	2	6	0|0|0|0|0|0|0|0|0|0|0|0	0.98	1	0.98	1	0.98	20	0		4|2|2|0|0|0	8	1.33
TOP2B	76781492	REXO4	20|13|10|8|10|8	69	11.5	6	0|0|0|0|0|0|0|0|0|4|8|5	0.37	0.92	0.37	0.92	0.37	2.71	0.33		11|9|7|8|5|5	45	7.5
TOP2B	7705344	POLK	2|0|0|0|0|0	2	0.33	6	0|0|0|0|3|0|2|0|0|2|0|0	0	0	0	0	0	0.19	0.7	256818821|	2|0|0|0|0|0	2	0.33
TOP2B	7705375	ZBTB7A	3|0|0|0|0|0	3	0.5	6	0|0|0|0|0|0|0|0|0|4|0|0	0.07	0.2	0.07	0.2	0.07	0.5	0.59		3|0|0|0|0|0	3	0.5
TOP2B	7706254	NOP58	7|7|3|5|9|6	37	6.17	6	0|0|0|0|3|0|0|0|2|6|10|7	0	0	0	0	0	0.95	0.76	222352111|	5|5|3|5|6|5	29	4.83
TOP2B	7706557	C9orf78	2|0|0|0|0|0	2	0.33	6	0|0|0|0|2|0|0|0|0|2|0|0	0.02	0.05	0.02	0.05	0.02	0.33	0.64		2|0|0|0|0|0	2	0.33
TOP2B	77812670	EXOSC9	4|5|3|0|0|0	12	2	6	0|0|0|0|3|4|0|2|0|5|7|4	0	0	0	0	0	0.4	0.77		3|4|3|0|0|0	10	1.67
TOP2B	8051636	XPOT	3|8|0|0|0|0	11	1.83	6	0|0|2|0|4|3|0|0|0|0|0|0	0.19	0.58	0.19	0.57	0.19	0.81	0.53		3|6|0|0|0|0	9	1.5
TOP2B	87299628	BOD1L1	4|0|0|0|0|0	4	0.67	6	0|0|0|0|5|6|4|9|10|10|17|16	0	0	0	0	0	0.05	0.84		4|0|0|0|0|0	4	0.67
TOP2B	8922301	WDR70	8|2|3|0|3|2	18	3	6	0|0|0|0|9|6|4|3|5|8|4|11	0	0	0	0	0	0.35	0.8	115529449|	7|2|2|0|3|2	16	2.67
TOP2B	8922794	IMP3	2|0|0|0|0|0	2	0.33	6	0|0|0|0|0|0|0|0|0|0|2|2	0.02	0.05	0.02	0.05	0.02	0.33	0.64		2|0|0|0|0|0	2	0.33
TOP2B	94681063	BAZ2B	8|10|3|2|2|0	25	4.17	6	0|0|0|0|0|0|0|0|0|0|5|0	0.5	0.74	0.49	0.74	0.5	3.33	0.27		7|6|3|2|2|0	20	3.33
TOP2B	9966764	LYPLA2	2|3|0|0|0|0	5	0.83	6	0|0|0|0|13|7|3|5|0|0|0|0	0	0	0	0	0	0.12	0.8		2|2|0|0|0|0	4	0.67
TOP2B	9966799	UTP3	16|17|18|17|8|10	86	14.33	6	0|0|0|0|6|3|2|11|0|15|25|3	0	0	0	0	0	1.01	0.81		7|7|6|6|4|6	36	6
TOP2B	9966805	DDX24	11|6|2|0|10|4	33	5.5	6	0|0|3|0|0|0|0|0|0|3|2|4	0.5	0.85	0.5	0.85	0.5	1.83	0.26	17505907|	9|5|2|0|8|3	27	4.5
TOP2B	9966827	PCNP	11|12|8|5|14|10	60	10	6	0|0|0|0|14|10|5|6|12|9|8|14	0	0	0	0	0	0.8	0.81		6|5|6|5|7|5	34	5.67
TOP2B	9994179	SAP30BP	6|3|0|0|3|2	14	2.33	6	0|0|0|0|7|6|0|6|4|3|7|8	0	0	0	0	0	0.33	0.79		4|3|0|0|2|2	11	1.83
TOP2B	TRYP_PIG	TRYP_PIG	26|18|20|24|22|21	131	21.83	6	0|0|40|29|17|14|20|22|20|24|23|19	0	0	0	0	0	0.75	0.83		4|4|4|4|3|2	21	3.5
TOP2B	10800138	HIST1H2BD	11|9|10|12|13|13	68	11.33	6	0|0|0|0|4|4|5|10|2|5|14|10	0	0	0	0	0	1.16	0.79	4758516|	5|4|4|6|5|5	29	4.83
TOP2B	10835063	NPM1	85|46|83|72|96|50	432	72	6	0|0|0|0|28|16|25|28|18|65|88|35	0	0	0	0	0	1.33	0.83	57863269|11225260|4885375|10190682|224591430|4507955|5729790|22208967|	14|13|13|14|15|13	82	13.67
TOP2B	109389358	TFAP2A	2|0|0|2|0|0	4	0.67	6	0|0|0|0|0|0|0|0|0|0|4|0	0.06	0.08	0.06	0.08	0.06	0.67	0.6	12751473|4507955|	2|0|0|2|0|0	4	0.67
TOP2B	109633019	WHSC1	20|14|11|12|12|12	81	13.5	6	0|0|0|0|0|0|0|0|0|4|13|7	0.08	0.22	0.07	0.22	0.08	2.25	0.59		15|10|9|9|8|9	60	10
TOP2B	11225260	TOP1	18|16|11|8|16|9	78	13	6	0|0|0|0|0|0|0|0|0|2|7|5	0.83	0.89	0.83	0.89	0.83	3.71	0.03	20336746|4885375|194440660|4758516|237820620|	12|10|9|6|8|6	51	8.5
TOP2B	112789526	STAG2	32|21|14|9|14|6	96	16	6	0|0|0|0|0|0|0|3|0|0|6|0	0.92	1	0.92	1	0.92	7.11	0.02	21359873|30581135|7657269|62243696|	18|10|8|7|9|3	55	9.17
TOP2B	11321607	TRIP13	4|4|0|0|0|0	8	1.33	6	0|0|6|6|5|2|0|0|2|0|0|2	0	0	0	0	0	0.28	0.77	238776833|170763479|	4|4|0|0|0|0	8	1.33
TOP2B	114842410	ZC3H11A	8|7|3|3|5|7	33	5.5	6	0|0|0|0|22|16|11|15|13|18|22|25	0	0	0	0	0	0.25	0.84		8|7|3|3|4|5	30	5
TOP2B	115527080	MTA1	4|8|2|3|4|4	25	4.17	6	0|0|0|0|4|4|3|5|3|21|31|15	0	0	0	0	0	0.23	0.83	189491739|36950991|	4|8|2|3|4|4	25	4.17
TOP2B	116063573	FLNA	133|76|86|73|119|107	594	99	6	0|3|3|7|1729|915|1477|1716|1381|378|318|359	0	0	0	0	0	0.06	0.84		69|50|54|42|55|47	317	52.83
TOP2B	116686122	KIF4A	44|42|19|12|36|27	180	30	6	0|0|0|0|22|11|10|12|11|19|20|26	0	0	0	0	0	1.38	0.79	170763479|	29|28|16|11|22|16	122	20.33
TOP2B	117189975	HNRNPC	2|4|0|2|0|0	8	1.33	6	0|0|0|0|3|3|0|0|0|8|11|10	0	0	0	0	0	0.17	0.81	11225260|	2|3|0|2|0|0	7	1.17
TOP2B	11863154	ARCN1	4|0|0|0|0|0	4	0.67	6	0|0|0|0|8|7|4|2|2|2|0|0	0	0	0	0	0	0.13	0.78		4|0|0|0|0|0	4	0.67
TOP2B	12751473	DNMT3A	2|4|0|0|0|0	6	1	6	0|0|0|0|0|0|0|0|0|0|0|0	0.61	0.99	0.61	0.99	0.61	10	0.2		2|2|0|0|0|0	4	0.67
TOP2B	13569879	ANP32E	2|2|0|0|0|0	4	0.67	6	0|0|0|0|0|0|0|0|0|5|5|5	0	0	0	0	0	0.18	0.76		2|2|0|0|0|0	4	0.67
TOP2B	13654237	PRKDC	51|82|6|4|15|6	164	27.33	6	0|0|32|67|28|31|3|14|4|8|16|6	0	0	0	0	0	0.69	0.82	50513245|5453994|4885375|28882049|4758516|4507955|	44|62|6|4|12|6	134	22.33
TOP2B	13654270	LAS1L	2|6|0|2|0|3	13	2.17	6	0|0|0|0|4|0|2|4|3|6|13|5	0	0	0	0	0	0.31	0.79		2|6|0|2|0|3	13	2.17
TOP2B	13699811	WHSC1L1	21|14|6|6|12|8	67	11.17	6	0|0|0|0|0|0|0|2|0|6|9|7	0.32	0.96	0.32	0.96	0.32	1.86	0.36	20336746|188035908|	16|9|6|5|7|5	48	8
TOP2B	14043070	HNRNPA1	4|3|0|0|0|0	7	1.17	6	0|0|0|0|9|4|3|0|0|13|22|16	0	0	0	0	0	0.08	0.84	57634534|291084505|57863269|68508961|11225260|19924129|238776833|109809739|	4|3|0|0|0|0	7	1.17
TOP2B	14110414	HNRNPD	4|0|0|2|2|5	13	2.17	6	0|0|0|0|3|5|0|3|5|3|3|6	0	0	0	0	0	0.46	0.76	14277700|	3|0|0|2|2|3	10	1.67
TOP2B	14141166	PCBP2	9|15|11|7|18|15	75	12.5	6	0|0|9|15|19|2|9|12|17|11|8|10	0	0	0	0	0	0.79	0.82		5|5|6|4|6|4	30	5
TOP2B	222352151	PCBP1	8|12|5|4|11|7	47	7.83	6	0|0|12|12|17|13|8|9|16|7|7|19	0	0	0	0	0	0.48	0.82		5|6|3|3|5|3	25	4.17
TOP2B	14149734	CORO1B	7|4|2|0|5|0	18	3	6	0|0|0|0|55|49|55|66|46|14|11|13	0	0	0	0	0	0.05	0.84		6|4|2|0|4|0	16	2.67
TOP2B	14165464	PTBP1	2|6|2|5|6|6	27	4.5	6	12|18|5|14|4|7|5|8|2|10|14|6	0	0	0	0	0	0.31	0.84	7657198|	2|6|2|4|4|4	22	3.67
TOP2B	14249338	BUD13	2|2|0|0|0|0	4	0.67	6	0|0|0|0|0|0|0|0|0|0|2|0	0.15	0.23	0.15	0.23	0.15	1.33	0.54		2|2|0|0|0|0	4	0.67
TOP2B	145309300	CDK13	2|2|0|0|0|3	7	1.17	6	0|0|0|0|4|4|3|5|4|7|7|7	0	0	0	0	0	0.18	0.84		2|2|0|0|0|2	6	1
TOP2B	145386566	ZNF148	18|14|11|12|22|12	89	14.83	6	0|0|0|0|6|5|3|5|4|15|25|19	0	0	0	0	0	0.91	0.81		12|7|6|7|8|6	46	7.67
TOP2B	14670350	GTF2I	41|40|21|18|35|29	184	30.67	6	0|0|0|0|17|17|12|15|15|22|39|28	0	0	0	0	0	1.16	0.82	50513245|	27|25|15|15|19|17	118	19.67
TOP2B	148277064	CUX1	4|7|0|0|0|0	11	1.83	6	0|0|0|0|0|0|0|5|0|6|11|5	0	0	0	0	0	0.27	0.79		4|6|0|0|0|0	10	1.67
TOP2B	150418007	RANBP2	17|11|5|7|7|4	51	8.5	6	0|0|0|0|98|96|112|151|128|45|85|32	0	0	0	0	0	0.07	0.84	19913406|22035677|170763479|	17|9|5|7|6|4	48	8
TOP2B	152963644	PITX1	4|0|0|0|0|0	4	0.67	6	0|0|0|0|0|0|0|0|0|0|0|0	0.33	0.99	0.33	0.99	0.33	6.67	0.34		4|0|0|0|0|0	4	0.67
TOP2B	15431295	RPL13	2|2|0|0|6|4	14	2.33	6	0|0|0|3|0|0|0|0|3|4|0|0	0.02	0.06	0.02	0.06	0.02	0.93	0.63	4506725|4506613|5453994|	2|2|0|0|3|3	10	1.67
TOP2B	155030216	PDS5A	66|54|23|25|46|37	251	41.83	6	0|0|0|2|5|5|4|4|2|6|4|5	1	1	1	1	1	7.97	0	5453994|112789526|30581135|7657269|62243696|18087845|	39|36|19|15|22|19	150	25
TOP2B	156071459	SLC25A5	13|20|12|12|20|18	95	15.83	6	0|5|12|15|16|17|0|8|15|0|11|18	0	0	0	0	0	0.96	0.81	15431303|11140811|14591909|4506661|15431293|4506725|4758516|	5|6|5|6|5|5	32	5.33
TOP2B	55749577	SLC25A4	3|0|0|0|0|0	3	0.5	6	0|0|0|2|0|0|0|0|0|0|0|0	0.14	0.42	0.14	0.42	0.14	1	0.55		3|0|0|0|0|0	3	0.5
TOP2B	156071462	SLC25A6	5|3|4|15|10|6	43	7.17	6	0|0|4|4|5|4|19|11|8|9|11|8	0	0	0	0	0	0.57	0.81	4506661|223890243|	2|2|2|3|2|2	13	2.17
TOP2B	156119605	GTF3C4	16|13|4|3|7|0	43	7.17	6	0|0|0|0|13|9|8|8|0|12|10|7	0	0	0	0	0	0.65	0.79	4506613|	13|12|4|3|6|0	38	6.33
TOP2B	158534055	RSBN1L	9|3|0|0|0|2	14	2.33	6	0|0|0|0|5|6|3|7|2|6|12|6	0	0	0	0	0	0.3	0.79		8|3|0|0|0|2	13	2.17
TOP2B	16332358	CDK11B	9|0|3|0|3|0	15	2.5	6	0|0|0|0|0|0|0|0|0|0|6|0	0.25	0.61	0.25	0.61	0.25	1.67	0.5	208022622|	9|0|3|0|3|0	15	2.5
TOP2B	16418383	NACC1	14|14|8|3|4|3	46	7.67	6	0|0|0|0|16|12|7|7|2|20|10|19	0	0	0	0	0	0.46	0.82		10|10|7|3|3|2	35	5.83
TOP2B	169790915	CPS1	24|46|14|19|79|76	258	43	6	8|14|51|71|12|29|14|28|43|18|31|35	0	0	0	0	0	0.86	0.83	5453994|	17|29|10|14|32|32	134	22.33
TOP2B	17505907	DDX31	21|11|4|7|7|3	53	8.83	6	0|0|0|0|0|0|0|0|0|0|3|0	0.91	1	0.91	1	0.91	11.78	0.02		14|10|4|6|5|2	41	6.83
TOP2B	17738285	ZKSCAN4	11|8|0|0|0|0	19	3.17	6	0|0|0|0|0|0|0|0|0|0|0|0	0.67	1	0.67	1	0.67	31.67	0.09		9|7|0|0|0|0	16	2.67
TOP2B	17921989	TUBA4A	48|79|42|33|101|79	382	63.67	6	0|0|45|47|124|119|134|86|101|68|5|65	0	0	0	0	0	0.53	0.84	208022622|	15|17|11|11|12|13	79	13.17
TOP2B	18378731	BBX	14|17|8|7|3|3	52	8.67	6	0|0|0|0|6|2|0|4|0|6|11|4	0.02	0.06	0.02	0.06	0.02	1.28	0.63		10|10|6|5|2|2	35	5.83
TOP2B	18644728	NOL6	3|0|0|3|0|0	6	1	6	0|0|0|0|0|0|0|0|0|0|5|2	0.01	0.02	0.01	0.02	0.01	0.57	0.65		3|0|0|3|0|0	6	1
TOP2B	187960109	RBM28	12|12|6|7|6|5	48	8	6	0|0|0|0|2|0|0|2|0|4|8|5	0.05	0.07	0.05	0.07	0.05	1.68	0.61		11|8|6|7|5|5	42	7
TOP2B	190014586	PSIP1	14|12|7|9|12|7	61	10.17	6	0|0|0|0|0|4|0|0|0|0|6|0	0.67	0.76	0.67	0.75	0.67	4.07	0.08	6005757|4758516|	11|9|5|5|4|2	36	6
TOP2B	14249158	HDGFRP2	12|10|6|4|13|9	54	9	6	0|0|0|0|4|0|2|3|0|3|4|3	0.67	0.93	0.67	0.93	0.67	2.57	0.08		8|8|3|2|6|5	32	5.33
TOP2B	4758516	HDGF	6|3|2|0|3|0	14	2.33	6	0|0|0|0|0|0|0|0|0|0|0|0	0.98	1	0.98	1	0.98	23.33	0	7657198|194306567|237820620|	4|2|2|0|3|0	11	1.83
TOP2B	190358532	SMARCAD1	7|0|0|0|0|0	7	1.17	6	0|0|0|0|0|0|0|0|0|3|3|3	0.11	0.32	0.11	0.33	0.11	0.52	0.56	11968047|21914927|19924129|284813531|28882049|30581135|4507955|194306567|	5|0|0|0|0|0	5	0.83
TOP2B	192807312	SMARCA4	16|10|2|4|6|9	47	7.83	6	0|0|0|0|2|0|0|6|0|9|14|11	0	0	0	0	0	0.78	0.78	13699811|194440660|188035908|189491739|	15|7|2|4|6|7	41	6.83
TOP2B	19718731	BRD4	15|13|7|10|20|14	79	13.17	6	0|0|0|0|13|17|11|14|20|21|24|29	0	0	0	0	0	0.56	0.83	13699811|164419758|28882049|194306567|	10|10|5|10|12|7	54	9
TOP2B	20149594	HSP90AB1	16|16|23|9|31|34	129	21.5	6	2|0|16|12|32|25|26|24|30|22|16|19	0	0	0	0	0	0.76	0.83	9966805|11140811|14591909|313569768|4506661|4506725|5453994|36950991|22208967|23510448|4507943|378786658|22208951|	11|13|17|7|13|15	76	12.67
TOP2B	20149598	SLC25A10	4|2|0|0|4|2	12	2	6	0|0|3|3|0|0|0|0|0|0|0|0	0.08	0.11	0.08	0.11	0.08	1.33	0.58		4|2|0|0|2|2	10	1.67
TOP2B	20270337	LEO1	5|5|2|0|4|3	19	3.17	6	0|0|0|0|0|0|0|0|0|0|3|0	0.52	0.57	0.52	0.57	0.52	4.22	0.26		3|3|2|0|3|3	14	2.33
TOP2B	20336205	ATRX	45|24|16|12|31|27	155	25.83	6	0|0|0|0|5|2|3|8|4|19|24|18	0	0	0	0	0	1.5	0.72	4557365|34013528|188035908|30581135|	26|15|11|11|17|15	95	15.83
TOP2B	20336302	DHX33	2|0|0|0|0|0	2	0.33	6	0|0|0|0|0|0|0|0|0|0|0|0	0.28	0.84	0.28	0.84	0.28	3.33	0.43		2|0|0|0|0|0	2	0.33
TOP2B	20336746	H2AFY	4|0|0|0|6|8	18	3	6	0|0|0|0|0|0|0|0|0|0|4|0	0.53	0.71	0.53	0.71	0.53	3	0.26	188035908|4758516|	3|0|0|0|4|3	10	1.67
TOP2B	20357552	CTTN	4|2|0|0|0|0	6	1	6	0|0|0|0|99|57|68|63|60|10|6|16	0	0	0	0	0	0.01	0.84	5453994|	3|2|0|0|0|0	5	0.83
TOP2B	207113160	TCOF1	15|18|11|44|18|12	118	19.67	6	0|0|0|0|11|8|4|6|6|21|16|16	0.33	0.99	0.33	0.99	0.33	1.23	0.35	11225260|	7|5|4|24|7|6	53	8.83
TOP2B	208879465	VDAC3	8|9|6|9|11|12	55	9.17	6	0|0|7|10|6|9|5|8|4|2|5|0	0	0	0	0	0	1.08	0.78		5|6|4|6|6|6	33	5.5
TOP2B	209180475	ZNF384	4|4|3|5|4|2	22	3.67	6	0|0|0|0|0|0|0|0|0|2|3|0	0.25	0.37	0.25	0.36	0.25	2.93	0.49		3|2|2|3|4|2	16	2.67
TOP2B	21040371	DDX39A	17|16|0|5|22|15	75	12.5	6	0|0|16|15|8|12|0|8|0|0|11|15	0	0	0	0	0	0.86	0.8	238776833|	11|8|0|4|9|8	40	6.67
TOP2B	21361348	UTP14A	11|7|4|3|6|7	38	6.33	6	0|0|0|0|2|4|0|3|0|8|14|6	0	0	0	0	0	0.79	0.78	197927454|32171175|	9|6|3|2|3|5	28	4.67
TOP2B	21626466	MATR3	3|2|0|2|0|0	7	1.17	6	0|0|0|0|7|10|3|7|0|23|31|9	0	0	0	0	0	0.06	0.84		3|2|0|2|0|0	7	1.17
TOP2B	221316723	NAT10	83|71|66|74|85|80	459	76.5	6	0|0|0|3|29|16|18|25|15|72|94|60	0	0	0	0	0	1.2	0.83	120587023|11225260|29029601|224591430|	33|31|36|32|35|30	197	32.83
TOP2B	222144293	KPNA1	3|2|0|0|0|0	5	0.83	6	0|0|0|0|2|3|0|0|0|0|0|3	0	0.01	0	0.01	0	0.42	0.68	224591430|	3|2|0|0|0|0	5	0.83
TOP2B	224465233	EHMT1	8|4|0|3|0|3	18	3	6	0|0|0|0|0|0|0|0|0|4|9|0	0.02	0.05	0.02	0.05	0.02	0.92	0.64	188035908|12751473|	8|4|0|3|0|3	18	3
TOP2B	228008291	SYNCRIP	3|4|0|0|0|0	7	1.17	6	0|0|0|2|10|5|2|6|0|4|5|0	0	0	0	0	0	0.18	0.8	5453994|	3|3|0|0|0|0	6	1
TOP2B	24234699	KRT19	4|0|0|0|0|0	4	0.67	6	0|0|0|0|0|0|0|0|0|0|0|0	0.33	0.99	0.33	0.99	0.33	6.67	0.34		3|0|0|0|0|0	3	0.5
TOP2B	24638454	ATP2A2	16|13|2|4|5|4	44	7.33	6	0|0|11|13|4|4|0|3|0|0|2|5	0	0	0	0	0	0.89	0.74		14|12|2|4|5|4	41	6.83
TOP2B	25092737	HIST1H2AA	7|0|10|0|0|0	17	2.83	6	0|0|0|0|0|0|0|5|0|0|0|0	0.43	0.74	0.43	0.74	0.43	2.27	0.3	256818821|	4|0|4|0|0|0	8	1.33
TOP2B	259906020	ACIN1	16|17|15|23|5|30	106	17.67	6	0|0|0|0|9|19|37|52|32|48|56|51	0	0	0	0	0	0.34	0.84	6005757|238776833|30581135|	15|13|13|15|2|16	74	12.33
TOP2B	260099723	LDHA	3|9|0|0|6|10	28	4.67	6	0|0|0|3|0|4|4|4|6|0|2|10	0	0	0	0	0	0.78	0.74		3|6|0|0|4|6	19	3.17
TOP2B	26080431	ATAD5	21|10|5|7|5|10	58	9.67	6	0|0|0|0|3|0|0|5|0|6|18|4	0	0	0	0	0	1.17	0.69		16|10|3|6|4|7	46	7.67
TOP2B	270132929	RREB1	5|7|0|0|2|0	14	2.33	6	0|0|0|0|0|0|0|0|0|0|4|2	0.25	0.51	0.25	0.51	0.25	1.56	0.5		5|6|0|0|2|0	13	2.17
TOP2B	282165704	CHD8	25|20|10|7|15|7	84	14	6	0|0|0|0|21|8|7|12|8|25|19|24	0	0	0	0	0	0.63	0.82	5729790|	21|17|9|7|12|7	73	12.17
TOP2B	54112403	CHD7	25|14|10|11|6|5	71	11.83	6	0|0|0|0|5|3|3|7|2|17|33|16	0	0	0	0	0	0.65	0.81	5729790|	18|12|9|10|5|4	58	9.67
TOP2B	95147342	CHD9	6|0|0|0|0|0	6	1	6	0|0|0|0|0|0|0|0|0|3|3|0	0.13	0.4	0.13	0.4	0.13	0.67	0.55		6|0|0|0|0|0	6	1
TOP2B	294832006	PPP2R2A	6|8|2|0|5|4	25	4.17	6	0|0|8|6|4|6|0|0|4|3|0|4	0	0	0	0	0	0.69	0.76		4|4|2|0|4|3	17	2.83
TOP2B	296434319	TEAD1	4|0|2|0|0|0	6	1	6	0|0|0|0|0|0|0|0|0|0|0|0	0.61	0.99	0.61	0.99	0.61	10	0.2		4|0|2|0|0|0	6	1
TOP2B	29788785	TUBB	12|16|10|19|13|17	87	14.5	6	0|4|15|23|11|18|0|19|20|18|32|9	0	0	0	0	0	0.62	0.83	11140811|5729982|4507943|	4|5|3|9|3|3	27	4.5
TOP2B	5174735	TUBB4B	4|4|0|0|3|4	15	2.5	6	0|0|6|4|4|0|2|0|5|0|0|4	0	0	0	0	0	0.53	0.76	5453994|4507943|	3|2|0|0|2|2	9	1.5
TOP2B	14210536	TUBB6	3|4|0|0|0|0	7	1.17	6	0|0|4|0|0|0|0|0|0|0|0|0	0.18	0.33	0.18	0.33	0.18	1.17	0.53		3|4|0|0|0|0	7	1.17
TOP2B	301129165	DIDO1	52|39|28|36|46|50	251	41.83	6	0|0|0|0|21|31|25|50|36|53|79|40	0	0	0	0	0	0.75	0.83		29|25|16|17|25|25	137	22.83
TOP2B	301171467	DDX3X	13|17|8|10|16|13	77	12.83	6	2|2|7|21|42|27|22|19|15|13|7|12	0	0	0	0	0	0.46	0.83	14141193|5453994|34013528|238776833|4507955|	9|9|6|7|10|7	48	8
TOP2B	311078508	RBBP7	7|6|0|0|0|0	13	2.17	6	0|0|0|0|5|2|0|0|0|3|6|0	0	0	0	0	0	0.54	0.71	188035908|189491739|	6|5|0|0|0|0	11	1.83
TOP2B	31657117	SMEK1	5|2|0|0|0|0	7	1.17	6	0|0|0|0|25|21|10|20|5|26|20|19	0	0	0	0	0	0.05	0.84		4|2|0|0|0|0	6	1
TOP2B	316659409	ACTG1	3|21|7|15|43|45	134	22.33	6	13|16|6|33|4|16|11|12|28|8|12|29	0	0	0	0	0	0.84	0.82		2|10|4|9|12|12	49	8.17
TOP2B	316983124	RPL36A	3|2|0|5|5|6	21	3.5	6	0|0|2|0|0|0|0|0|0|0|0|3	0.42	0.54	0.42	0.54	0.42	2.8	0.31	224591430|	3|2|0|4|4|4	17	2.83
TOP2B	320461711	PRDX1	14|16|15|15|29|25	114	19	6	18|20|15|25|15|13|16|16|33|15|15|20	0	0	0	0	0	0.78	0.82	11140811|	9|10|9|9|11|9	57	9.5
TOP2B	32189392	PRDX2	3|4|0|0|10|8	25	4.17	6	7|9|5|18|3|5|0|0|5|0|4|0	0	0	0	0	0	0.43	0.8		2|3|0|0|6|4	15	2.5
TOP2B	32483367	ORC3	5|3|0|0|0|0	8	1.33	6	0|0|0|0|5|3|0|2|0|2|2|0	0	0	0	0	0	0.44	0.7	188035908|23097240|23510448|	4|3|0|0|0|0	7	1.17
TOP2B	32490557	PAPOLA	15|17|10|2|7|2	53	8.83	6	0|0|0|0|30|31|17|19|20|23|19|22	0	0	0	0	0	0.33	0.83		12|14|8|2|6|2	44	7.33
TOP2B	325651836	SMARCA5	55|46|69|71|151|93	485	80.83	6	0|0|0|0|23|15|29|38|29|66|106|67	0	0	0	0	0	1.17	0.83	5453994|115529449|30581135|4758516|	22|24|35|31|41|28	181	30.17
TOP2B	164419749	SMARCA1	19|14|31|36|95|36	231	38.5	6	0|0|0|0|7|9|9|16|10|33|58|35	0	0	0	0	0	1.08	0.79		15|11|18|20|31|18	113	18.83
TOP2B	32967603	BAZ1A	62|42|36|38|59|54	291	48.5	6	0|0|0|0|16|16|11|16|8|27|27|29	0	0	0	0	0	1.96	0.7		35|27|27|25|28|35	177	29.5
TOP2B	332164777	PKM2	3|7|5|6|11|10	42	7	6	0|0|5|9|18|14|19|17|21|9|10|10	0	0	0	0	0	0.37	0.84		3|6|5|5|7|7	33	5.5
TOP2B	33469968	MCM7	10|10|0|0|8|0	28	4.67	6	0|0|9|15|0|6|0|0|2|0|0|4	0	0	0	0	0	0.55	0.79	5453994|4507241|21359873|30581135|23510448|	7|9|0|0|5|0	21	3.5
TOP2B	34147630	TUFM	25|26|9|12|27|21	120	20	6	0|0|21|32|12|15|3|8|10|5|8|13	0	0	0	0	0	0.99	0.82	313569768|15431293|21361517|4507943|	15|14|6|7|11|11	64	10.67
TOP2B	341865581	NVL	6|7|0|0|0|0	13	2.17	6	0|0|0|0|0|0|0|0|0|0|6|0	0.29	0.47	0.28	0.47	0.29	1.44	0.43		5|7|0|0|0|0	12	2
TOP2B	371874306	ANKRD11	17|13|2|6|4|2	44	7.33	6	0|0|0|0|2|0|0|0|0|7|6|3	0.46	0.98	0.46	0.98	0.46	1.63	0.28		13|9|2|2|4|2	32	5.33
TOP2B	381342476	HNRNPH1	3|8|3|3|8|8	33	5.5	6	0|0|9|13|8|0|4|4|5|4|5|10	0	0	0	0	0	0.55	0.81	6912734|	3|3|2|2|4|3	17	2.83
TOP2B	382546190	ATP5A1	17|26|10|11|22|25	111	18.5	6	0|0|17|28|8|16|6|10|10|8|10|13	0	0	0	0	0	1	0.81		13|17|8|7|12|13	70	11.67
TOP2B	385198059	NOP2	23|26|17|20|33|31	150	25	6	0|0|0|3|0|2|3|3|4|12|15|14	0.06	0.15	0.06	0.15	0.06	2.22	0.6	197927284|4507241|11225260|222352111|10190682|4758516|	14|15|14|14|15|16	88	14.67
TOP2B	38679960	ACACA	454|257|269|259|396|374	2009	334.83	6	153|234|16|436|309|112|181|209|213|249|282|237	0	0	0	0	0	1.05	0.84		109|82|87|80|81|76	515	85.83
TOP2B	134142062	ACACB	59|40|13|8|17|11	148	24.67	6	0|8|120|89|14|6|0|4|3|5|10|7	0	0	0	0	0	0.42	0.83		40|31|12|6|10|9	108	18
TOP2B	394582093	MCM3	4|0|0|0|0|0	4	0.67	6	0|0|2|6|3|4|0|0|0|0|2|0	0	0	0	0	0	0.18	0.75	5453994|4507241|21359873|23510448|	4|0|0|0|0|0	4	0.67
TOP2B	41152093	ZNF644	8|4|0|3|0|0	15	2.5	6	0|0|0|0|0|0|0|0|0|0|5|3	0.15	0.42	0.15	0.42	0.15	1.25	0.54		8|4|0|3|0|0	15	2.5
TOP2B	41327710	CRK	6|5|0|0|2|0	13	2.17	6	0|0|0|0|17|14|16|9|12|7|6|10	0	0	0	0	0	0.15	0.84	24234699|6453818|73747829|4507943|	5|5|0|0|2|0	12	2
TOP2B	442796450	MBD4	7|4|2|3|2|2	20	3.33	6	0|0|0|0|0|0|0|0|0|0|4|0	0.39	0.63	0.39	0.63	0.39	3.33	0.32		5|4|2|3|2|2	18	3
TOP2B	4503471	EEF1A1	37|40|24|20|41|31	193	32.17	6	3|7|34|43|58|62|38|48|47|22|24|40	0	0	0	0	0	0.6	0.84	11415026|15431303|11140811|14591909|313569768|4506661|15431293|4506725|6005757|222352111|194306567|	11|16|11|9|13|11	71	11.83
TOP2B	4503529	EIF4A1	11|11|9|5|16|15	67	11.17	6	0|0|9|11|6|11|6|4|11|7|5|15	0	0	0	0	0	0.93	0.8	5453994|	7|9|7|4|8|9	44	7.33
TOP2B	4504279	H3F3A	8|0|0|0|0|4	12	2	6	0|0|0|0|0|6|0|0|0|8|3|0	0	0	0	0	0	0.47	0.7		4|0|0|0|0|2	6	1
TOP2B	4505775	SLC25A3	7|8|0|2|0|4	21	3.5	6	0|0|4|9|3|5|0|2|0|0|0|2	0	0	0	0	0	0.67	0.74	223890243|4758516|	5|6|0|2|0|2	15	2.5
TOP2B	4507555	TMPO	33|27|29|29|27|42	187	31.17	6	0|0|0|0|18|19|12|14|17|31|27|36	0	0	0	0	0	1.1	0.82	5453994|4758516|	17|16|17|18|15|22	105	17.5
TOP2B	4507955	YY1	5|0|0|0|4|2	11	1.83	6	0|0|0|0|0|0|0|0|0|0|0|0	0.94	1	0.94	1	0.94	18.33	0.01	5729790|	4|0|0|0|2|2	8	1.33
TOP2B	4508007	ZNF174	4|0|0|0|0|2	6	1	6	0|0|0|0|0|0|0|0|0|0|0|0	0.61	0.99	0.61	0.99	0.61	10	0.2		4|0|0|0|0|2	6	1
TOP2B	4557365	BLM	28|20|5|12|9|5	79	13.17	6	0|0|0|0|2|0|0|0|0|3|13|3	0.45	0.87	0.45	0.86	0.45	2.51	0.29	50513245|19924129|	26|18|5|11|6|3	69	11.5
TOP2B	45593130	GNL3	16|19|9|8|12|13	77	12.83	6	0|0|7|8|5|5|0|5|4|8|13|8	0	0	0	0	0	1.39	0.73	14591909|15431293|4506725|222352111|224591430|4758516|	11|12|6|5|7|8	49	8.17
TOP2B	373938427	NOL8	43|22|14|23|25|16	143	23.83	6	0|0|0|0|0|0|0|4|0|17|35|15	0	0	0	0	0	1.34	0.76		30|18|10|17|16|11	102	17
TOP2B	4758404	FRG1	4|2|0|0|0|0	6	1	6	0|0|0|0|0|0|0|0|0|2|0|0	0.29	0.63	0.28	0.63	0.29	2	0.43		4|2|0|0|0|0	6	1
TOP2B	4885375	HIST1H1C	7|13|4|4|7|11	46	7.67	6	0|0|0|0|0|0|0|0|0|0|5|7	0.32	0.56	0.32	0.55	0.32	2.56	0.42	4758516|	5|5|3|3|3|6	25	4.17
TOP2B	50301240	EXOSC10	25|16|6|9|13|15	84	14	6	0|0|0|0|17|12|2|9|6|11|16|14	0	0	0	0	0	0.95	0.79	4507241|4758516|	18|12|5|6|7|9	57	9.5
TOP2B	5031635	CFL1	14|17|11|5|13|11	71	11.83	6	0|3|15|12|10|10|8|6|8|6|4|6	0	0	0	0	0	1.01	0.8	5453994|	8|6|4|3|4|4	29	4.83
TOP2B	5031923	MRE11A	27|24|12|11|20|18	112	18.67	6	0|0|0|0|48|50|39|45|37|23|32|20	0	0	0	0	0	0.41	0.83	4557365|19924129|	15|15|8|9|11|12	70	11.67
TOP2B	379317177	DDX21	57|51|36|41|69|57	311	51.83	6	0|0|7|16|17|14|10|21|14|35|48|31	0	0	0	0	0	1.54	0.81	14591909|155030216|197927284|57863269|6005757|11225260|224591430|4758516|	29|28|23|21|27|27	155	25.83
TOP2B	51599156	CHD4	81|51|42|44|75|57	350	58.33	6	0|0|0|0|40|31|31|46|31|73|93|60	0	0	0	0	0	0.86	0.83	5453994|115529449|188035908|189491739|36950991|	42|30|25|27|31|26	181	30.17
TOP2B	158420731	CHD3	30|19|17|14|23|19	122	20.33	6	0|0|0|0|10|6|10|12|0|15|23|12	0	0	0	0	0	1.31	0.78	5453994|24850133|55743124|	21|10|11|9|10|10	71	11.83
TOP2B	5453994	RAD21	24|23|15|15|26|27	130	21.67	6	0|0|0|0|0|0|2|4|4|5|8|5	1	1	1	1	1	3.94	0	112789526|238776833|30581135|7657269|5729790|62243696|18087845|38788319|208022622|	16|16|8|10|12|10	72	12
TOP2B	55743124	LRIF1	6|3|0|3|5|3	20	3.33	6	0|0|0|0|0|0|0|0|0|0|0|0	0.99	1	0.99	1	0.99	33.33	0	4504425|194306567|	5|3|0|2|4|2	16	2.67
TOP2B	55769587	NOP14	8|4|3|2|0|0	17	2.83	6	0|0|0|0|0|0|0|0|0|4|5|3	0.03	0.1	0.03	0.1	0.03	0.94	0.62	170763479|	8|4|3|2|0|0	17	2.83
TOP2B	5729790	CTCF	9|4|2|3|2|0	20	3.33	6	0|0|0|0|0|0|0|0|0|0|0|0	0.99	1	0.99	1	0.99	33.33	0		8|4|2|3|2|0	19	3.17
TOP2B	24234686	HSPA8	36|48|19|25|57|45	230	38.33	6	12|12|17|16|71|57|46|41|54|33|42|49	0	0	0	0	0	0.66	0.83	11415026|11140811|4506725|21071052|16332358|4504425|	17|16|12|12|18|17	92	15.33
TOP2B	16507237	HSPA5	27|10|8|7|6|6	64	10.67	6	0|2|4|5|33|20|25|17|14|22|10|11	0	0	0	0	0	0.43	0.83	9966805|11140811|4507955|21361517|	15|8|7|5|6|5	46	7.67
TOP2B	57863257	TCP1	3|9|7|5|19|9	52	8.67	6	0|2|0|8|5|4|10|7|13|8|6|15	0	0	0	0	0	0.75	0.78	226246671|	3|7|7|5|11|5	38	6.33
TOP2B	62243696	STAG1	26|16|8|3|11|7	71	11.83	6	0|0|0|0|0|0|0|0|0|0|0|0	1	1	1	1	1	118.33	0		20|8|8|3|7|6	52	8.67
TOP2B	6453818	KIF22	3|3|0|0|0|0	6	1	6	0|0|0|0|0|0|0|0|0|0|0|0	0.65	0.97	0.65	0.97	0.65	10	0.18		3|3|0|0|0|0	6	1
TOP2B	189095269	PCCA	142|137|83|100|128|121	711	118.5	6	74|116|215|236|63|55|33|80|62|72|104|97	0	0	0	0	0	0.71	0.84		38|41|30|33|31|30	203	33.83
TOP2B	66346679	SERBP1	5|2|5|3|15|11	41	6.83	6	4|0|0|2|26|26|16|17|23|8|6|12	0	0	0	0	0	0.3	0.83	226246671|24850133|	3|2|3|2|5|4	19	3.17
TOP2B	68299795	CHD1	11|6|19|15|53|43	147	24.5	6	0|0|0|0|0|0|0|0|0|15|15|11	0.62	0.98	0.62	0.98	0.62	2.39	0.2	22208967|	8|5|13|13|28|24	91	15.17
TOP2B	6912398	GTF3C3	11|12|2|0|5|5	35	5.83	6	0|0|0|0|0|0|0|0|0|4|9|0	0.21	0.36	0.21	0.36	0.21	1.79	0.52	21359873|	8|10|2|0|2|3	25	4.17
TOP2B	71361682	NUMA1	140|94|67|116|224|178	819	136.5	6	0|0|16|40|48|34|48|76|53|176|217|124	0	0	0	0	0	0.92	0.84	30581135|	81|67|51|63|86|73	421	70.17
TOP2B	72255571	ZNF451	45|37|37|31|49|35	234	39	6	0|0|0|0|0|0|0|0|0|2|3|0	1	1	1	1	1	31.2	0		25|25|22|18|31|22	143	23.83
TOP2B	73747829	LIG3	7|8|0|0|0|0	15	2.5	6	0|0|0|0|0|0|0|0|0|0|0|0	0.67	1	0.67	1	0.67	25	0.1		5|5|0|0|0|0	10	1.67
TOP2B	7661858	ARHGAP11A	3|0|0|0|0|0	3	0.5	6	0|0|0|0|0|0|0|0|0|0|0|0	0.32	0.97	0.32	0.97	0.32	5	0.37		2|0|0|0|0|0	2	0.33
TOP2B	7662274	TOX4	25|25|18|17|36|29	150	25	6	0|0|0|0|25|25|18|22|22|25|30|29	0	0	0	0	0	0.92	0.82	34013528|	11|10|10|9|11|8	59	9.83
TOP2B	91176325	BAZ2A	89|65|44|60|74|71	403	67.17	6	0|0|0|0|17|8|12|19|12|43|66|33	0	0	0	0	0	1.67	0.82		40|36|25|35|33|34	203	33.83
TOP2B	98986457	HCFC1	13|14|7|4|8|7	53	8.83	6	0|0|0|0|42|30|18|37|35|29|40|37	0	0	0	0	0	0.23	0.84	189491739|4507955|296531349|	11|11|5|3|7|5	42	7
TOP2B	164519146	GATAD2A	4|0|0|0|0|0	4	0.67	6	0|0|0|0|0|0|0|0|0|5|6|5	0	0	0	0	0	0.17	0.75		4|0|0|0|0|0	4	0.67
TOP2B	18087845	CDCA5	3|0|0|0|0|0	3	0.5	6	0|0|0|0|0|0|0|0|0|0|0|0	0.32	0.97	0.32	0.97	0.32	5	0.37		3|0|0|0|0|0	3	0.5
TOP2B	19923142	KPNB1	5|8|0|0|0|0	13	2.17	6	0|0|0|0|17|13|8|11|12|5|8|5	0	0	0	0	0	0.16	0.82	5453994|4885375|24850133|	2|4|0|0|0|0	6	1
TOP2B	32171175	BUD31	3|3|0|0|0|0	6	1	6	0|0|0|0|0|0|0|0|0|0|0|0	0.65	0.97	0.65	0.97	0.65	10	0.18		3|3|0|0|0|0	6	1
TOP2B	402534520	NFIX	3|6|0|0|0|0	9	1.5	6	0|0|0|0|0|0|0|0|0|0|0|0	0.66	1	0.66	1	0.66	15	0.15	299758476|	2|3|0|0|0|0	5	0.83
TOP2B	7657013	AATF	2|0|0|3|0|0	5	0.83	6	0|0|0|0|0|0|0|0|0|0|4|0	0.1	0.2	0.1	0.2	0.1	0.83	0.57	170763479|	2|0|0|2|0|0	4	0.67
TOP2B	12667788	MYH9	2|0|0|0|0|0	2	0.33	6	0|0|0|0|177|60|59|16|8|0|0|0	0	0	0	0	0	0	0.84		2|0|0|0|0|0	2	0.33
TOP2B	11140811	CUL4A	5|2|0|0|11|4	22	3.67	6	0|0|2|0|0|0|0|0|0|0|0|2	0.65	1	0.65	1	0.65	3.67	0.18	4506661|15431293|4506613|5453994|34996489|23097240|23618867|237820620|208022622|	4|2|0|0|9|3	18	3
TOP2B	21361272	MLLT1	3|3|0|0|0|0	6	1	6	0|0|0|0|0|2|0|0|0|0|0|3	0.05	0.08	0.05	0.08	0.05	0.8	0.6	68299795|10190682|7656879|4757726|	2|2|0|0|0|0	4	0.67
TOP2B	44890068	ZMYM4	3|0|0|0|0|0	3	0.5	6	0|0|0|0|0|0|0|0|0|3|10|4	0	0	0	0	0	0.12	0.77		3|0|0|0|0|0	3	0.5
TOP2B	208609990	NUP93	2|3|0|0|0|0	5	0.83	6	0|0|0|4|0|3|0|0|0|0|0|0	0.01	0.02	0.01	0.02	0.01	0.48	0.65	57634534|	2|3|0|0|0|0	5	0.83
TOP2B	226509740	SCAF1	2|0|0|0|0|2	4	0.67	6	0|0|0|0|2|0|0|3|0|3|3|4	0	0	0	0	0	0.21	0.75		2|0|0|0|0|2	4	0.67
TOP2B	113205089	ZMYM1	2|2|0|0|0|0	4	0.67	6	0|0|0|0|0|0|0|3|0|2|5|0	0	0	0	0	0	0.27	0.72		2|2|0|0|0|0	4	0.67
TOP2B	11968023	ZFP106	2|0|0|0|0|0	2	0.33	6	0|0|0|0|0|0|0|0|0|0|0|0	0.28	0.84	0.28	0.84	0.28	3.33	0.43		2|0|0|0|0|0	2	0.33
TOP2B	38683807	ANKRD17	2|0|0|0|0|0	2	0.33	6	0|0|0|0|32|14|18|27|14|4|0|7	0	0	0	0	0	0.01	0.84		2|0|0|0|0|0	2	0.33
TOP2B	108773810	LARS	2|0|0|0|0|0	2	0.33	6	0|0|2|3|4|6|3|5|0|0|0|2	0	0	0	0	0	0.07	0.84	82659109|	2|0|0|0|0|0	2	0.33
TOP2B	22208967	HMGA1	3|2|3|0|0|0	8	1.33	6	0|0|0|0|0|0|0|0|0|0|0|0	0.93	0.97	0.93	0.97	0.93	13.33	0.01		2|2|2|0|0|0	6	1
TOP2B	5453638	ARID3B	2|3|0|0|0|2	7	1.17	6	0|0|0|0|0|0|0|0|0|4|4|3	0	0	0	0	0	0.42	0.72		2|2|0|0|0|2	6	1
TOP2B	14591909	RPL5	4|5|8|8|18|10	53	8.83	6	0|0|0|2|0|0|0|0|4|3|7|8	0.33	0.99	0.33	0.99	0.33	1.61	0.36	313569768|4506661|15431293|223890243|4506725|4506613|5453994|57863269|222352111|188035908|38788319|62460637|14277700|208022622|	2|3|5|4|7|6	27	4.5
TOP2B	224591399	C1orf174	2|0|0|0|0|0	2	0.33	6	0|0|0|0|2|0|0|0|0|0|0|0	0.08	0.23	0.08	0.23	0.08	0.67	0.58		2|0|0|0|0|0	2	0.33
TOP2B	5032013	KIF20A	2|0|0|0|0|0	2	0.33	6	0|0|0|0|0|0|0|0|0|0|0|0	0.28	0.84	0.28	0.84	0.28	3.33	0.43	378786658|	2|0|0|0|0|0	2	0.33
TOP2B	56118310	NUCKS1	3|0|4|0|0|3	10	1.67	6	0|0|0|0|3|3|5|0|3|4|4|5	0	0	0	0	0	0.37	0.76		2|0|2|0|0|2	6	1
TOP2B	190358543	UVSSA	2|0|0|0|0|0	2	0.33	6	0|0|0|0|0|0|0|0|0|0|0|0	0.28	0.84	0.28	0.84	0.28	3.33	0.43		2|0|0|0|0|0	2	0.33
TOP2B	27436946	LMNA	2|2|0|0|4|3	11	1.83	6	0|0|8|13|0|0|2|2|2|0|2|3	0	0	0	0	0	0.28	0.8	197333811|5729790|	2|2|0|0|4|3	11	1.83
TOP2B	296531349	PHF8	4|6|0|0|0|0	10	1.67	6	0|0|0|0|0|0|0|0|0|0|0|0	0.66	1	0.66	1	0.66	16.67	0.13		3|3|0|0|0|0	6	1
TOP2B	40807477	RAI1	2|2|0|0|0|0	4	0.67	6	0|0|0|0|0|0|0|0|0|5|5|3	0	0	0	0	0	0.21	0.75		2|2|0|0|0|0	4	0.67
TOP2B	146219843	SRCAP	2|0|0|0|0|0	2	0.33	6	0|0|0|0|0|0|0|0|0|0|3|0	0.05	0.15	0.05	0.15	0.05	0.44	0.6		2|0|0|0|0|0	2	0.33
TOP2B	119226260	CHERP	2|2|0|0|0|0	4	0.67	6	0|0|0|0|10|7|4|6|10|15|20|13	0	0	0	0	0	0.05	0.84		2|2|0|0|0|0	4	0.67
TOP2B	299758476	NFIB	2|2|0|0|0|0	4	0.67	6	0|0|0|0|0|0|0|0|0|0|0|0	0.56	0.84	0.56	0.84	0.56	6.67	0.25		2|2|0|0|0|0	4	0.67
TOP2B	4757726	MLLT10	2|0|0|0|0|0	2	0.33	6	0|0|0|0|0|0|0|0|0|0|0|0	0.28	0.84	0.28	0.84	0.28	3.33	0.43		2|0|0|0|0|0	2	0.33
TOP2B	19745184	CREB1	3|2|0|0|0|0	5	0.83	6	0|0|0|0|2|0|0|0|0|2|2|0	0.01	0.03	0.01	0.03	0.01	0.56	0.65	72255571|302699211|4507955|	2|2|0|0|0|0	4	0.67
TOP2B	215490089	SAP18	2|4|0|0|0|3	9	1.5	6	0|0|0|0|0|0|4|4|3|9|6|5	0	0	0	0	0	0.25	0.79	4507241|6005757|	2|3|0|0|0|2	7	1.17
TOP2B	4505357	NDUFA4	2|2|2|2|0|0	8	1.33	6	0|0|0|0|0|0|0|0|0|0|2|0	0.23	0.23	0.23	0.23	0.23	2.67	0.51		2|2|2|2|0|0	8	1.33
TOP2B	21389511	ZMAT2	2|0|0|0|0|0	2	0.33	6	0|0|0|0|0|0|0|0|0|0|0|0	0.28	0.84	0.28	0.84	0.28	3.33	0.43		2|0|0|0|0|0	2	0.33
TOP2B	31563338	FOXK2	2|0|0|0|0|0	2	0.33	6	0|0|0|0|0|0|0|0|0|0|0|0	0.28	0.84	0.28	0.84	0.28	3.33	0.43		2|0|0|0|0|0	2	0.33
TOP2B	145309324	FHDC1	5|0|0|0|0|0	5	0.83	6	0|0|0|0|0|0|0|0|0|0|0|0	0.33	1	0.33	1	0.33	8.33	0.34		2|0|0|0|0|0	2	0.33
TOP2B	15811782	GPKOW	2|4|0|0|0|0	6	1	6	0|0|0|0|4|3|0|0|0|0|0|0	0.02	0.06	0.02	0.06	0.02	0.57	0.63		2|3|0|0|0|0	5	0.83
TOP2B	108773793	G6PD	0|3|0|0|0|0	3	0.5	6	0|0|0|0|4|8|2|3|6|0|0|0	0	0	0	0	0	0.1	0.79		0|2|0|0|0|0	2	0.33
TOP2B	109809739	LARP7	0|3|0|0|0|0	3	0.5	6	0|0|0|0|0|0|0|0|0|0|0|0	0.32	0.97	0.32	0.97	0.32	5	0.37		0|3|0|0|0|0	3	0.5
TOP2B	110618253	POLRMT	0|3|0|0|0|0	3	0.5	6	0|0|0|2|2|0|0|0|0|0|0|0	0.05	0.15	0.05	0.15	0.05	0.5	0.61	4758516|	0|2|0|0|0|0	2	0.33
TOP2B	14141152	HNRNPM	0|3|0|0|2|2	7	1.17	6	0|0|0|5|9|7|0|4|3|12|14|6	0	0	0	0	0	0.11	0.84	14591909|4506661|223890243|4506725|4506613|6005757|11225260|238776833|	0|3|0|0|2|2	7	1.17
TOP2B	355330276	USP15	0|2|0|0|0|0	2	0.33	6	0|0|0|0|80|52|34|48|28|8|8|13	0	0	0	0	0	0.01	0.84		0|2|0|0|0|0	2	0.33
TOP2B	14165469	RPS15A	0|2|5|4|9|7	27	4.5	6	0|0|2|3|0|0|4|5|4|0|2|3	0.01	0.02	0.01	0.02	0.01	1.12	0.66	15431303|11140811|14141193|14591909|313569768|4506661|15431293|223890243|4506725|5453994|222352111|4758516|38788319|14277700|208022622|	0|2|3|3|3|4	15	2.5
TOP2B	148612885	ARL2	0|2|0|0|0|0	2	0.33	6	0|0|0|0|6|2|2|2|3|0|0|0	0	0	0	0	0	0.1	0.75		0|2|0|0|0|0	2	0.33
TOP2B	15431290	RPL11	0|2|5|6|7|5	25	4.17	6	0|0|0|3|0|2|0|4|4|2|4|7	0	0	0	0	0	0.88	0.74	313569768|4506661|15431293|223890243|4506725|4506613|5453994|222352111|14277700|208022622|	0|2|3|3|3|2	13	2.17
TOP2B	15431303	RPL9	0|3|0|0|15|7	25	4.17	6	0|0|3|5|0|0|0|0|6|0|0|6	0.21	0.62	0.21	0.62	0.21	0.83	0.51	14591909|313569768|4506661|15431293|223890243|4506725|14277700|208022622|	0|3|0|0|5|4	12	2
TOP2B	155722983	TRAP1	0|5|0|2|6|3	16	2.67	6	0|0|2|10|0|2|0|2|3|0|2|7	0	0	0	0	0	0.48	0.77	5453994|	0|5|0|2|3|2	12	2
TOP2B	16117787	RPL34	0|5|6|5|15|13	44	7.33	6	3|3|0|8|0|2|4|6|4|5|5|4	0.02	0.07	0.02	0.07	0.02	1.22	0.63	4758516|	0|4|4|4|6|4	22	3.67
TOP2B	16579828	ZFP91	0|2|0|0|0|0	2	0.33	6	0|0|0|0|0|0|0|0|0|0|0|0	0.28	0.84	0.28	0.84	0.28	3.33	0.43		0|2|0|0|0|0	2	0.33
TOP2B	170763479	MMS19	0|3|0|0|0|0	3	0.5	6	0|0|0|0|0|0|0|0|0|0|0|0	0.32	0.97	0.32	0.97	0.32	5	0.37	4507943|194306567|	0|2|0|0|0|0	2	0.33
TOP2B	171184421	TXNIP	0|2|0|0|0|0	2	0.33	6	0|0|0|0|0|0|0|0|0|0|0|0	0.28	0.84	0.28	0.84	0.28	3.33	0.43		0|2|0|0|0|0	2	0.33
TOP2B	178056552	NCAPD2	0|4|0|0|0|0	4	0.67	6	0|0|0|0|5|2|3|3|0|2|0|0	0	0	0	0	0	0.21	0.73	5453994|	0|3|0|0|0|0	3	0.5
TOP2B	19387846	MAGED2	0|2|0|0|0|0	2	0.33	6	0|0|0|0|6|4|2|4|0|0|0|0	0	0	0	0	0	0.08	0.78	170763479|23510448|	0|2|0|0|0|0	2	0.33
TOP2B	19557691	SURF4	0|2|4|5|3|0	14	2.33	6	0|0|0|0|0|0|0|3|0|2|4|0	0.02	0.04	0.02	0.04	0.02	1.04	0.64	170763479|	0|2|2|2|2|0	8	1.33
TOP2B	20149675	EFHD2	0|3|0|0|0|0	3	0.5	6	0|0|0|0|19|15|11|10|7|0|0|2	0	0	0	0	0	0.04	0.84		0|2|0|0|0|0	2	0.33
TOP2B	212549553	ILF3	0|3|0|0|3|0	6	1	6	0|0|0|0|3|3|0|0|0|3|7|6	0	0	0	0	0	0.21	0.78	4506613|57863269|10190682|4507955|23618867|	0|3|0|0|3|0	6	1
TOP2B	21359945	NCAPG	0|2|0|0|0|0	2	0.33	6	0|0|0|0|11|6|5|5|3|0|0|2	0	0	0	0	0	0.05	0.84	5453994|73747829|	0|2|0|0|0|0	2	0.33
TOP2B	21361517	UBXN1	0|2|0|0|0|0	2	0.33	6	0|0|0|0|0|0|0|0|0|0|0|0	0.28	0.84	0.28	0.84	0.28	3.33	0.43	82659109|	0|2|0|0|0|0	2	0.33
TOP2B	21735596	PDCD4	0|2|0|0|0|0	2	0.33	6	0|0|0|0|3|0|0|0|0|0|0|0	0.05	0.15	0.05	0.15	0.05	0.44	0.6		0|2|0|0|0|0	2	0.33
TOP2B	222136639	MTHFD1	0|8|0|0|0|0	8	1.33	6	0|0|4|10|0|4|0|0|2|0|0|0	0	0	0	0	0	0.27	0.73	23618867|	0|7|0|0|0|0	7	1.17
TOP2B	22748937	XPO5	0|3|0|0|0|0	3	0.5	6	0|0|0|0|4|4|2|2|0|5|3|0	0	0	0	0	0	0.12	0.76	170763479|	0|3|0|0|0|0	3	0.5
TOP2B	23097240	LRWD1	0|2|0|0|0|0	2	0.33	6	0|0|0|0|0|0|0|0|0|0|0|0	0.28	0.84	0.28	0.84	0.28	3.33	0.43		0|2|0|0|0|0	2	0.33
TOP2B	23510448	MCM5	0|2|0|0|0|0	2	0.33	6	0|0|0|0|0|0|0|0|0|0|0|0	0.28	0.84	0.28	0.84	0.28	3.33	0.43		0|2|0|0|0|0	2	0.33
TOP2B	23618867	SFXN1	0|2|0|0|0|0	2	0.33	6	0|0|0|0|0|0|0|0|0|0|0|0	0.28	0.84	0.28	0.84	0.28	3.33	0.43		0|2|0|0|0|0	2	0.33
TOP2B	24234688	HSPA9	0|6|4|3|8|9	30	5	6	18|21|0|12|2|16|12|16|11|7|17|11	0	0	0	0	0	0.28	0.84	11140811|4758516|4507943|	0|6|4|3|4|5	22	3.67
TOP2B	24308127	DNAJC10	0|2|0|0|0|0	2	0.33	6	0|0|3|3|0|0|0|0|0|0|0|0	0	0.01	0	0.01	0	0.22	0.67	11140811|	0|2|0|0|0|0	2	0.33
TOP2B	24475816	TECR	0|3|2|0|2|0	7	1.17	6	0|0|4|2|0|2|0|0|0|0|0|0	0	0.01	0	0.01	0	0.58	0.67		0|2|2|0|2|0	6	1
TOP2B	29029559	CSE1L	0|3|0|0|0|0	3	0.5	6	0|0|0|0|7|4|0|0|0|4|0|5	0	0	0	0	0	0.1	0.79	4506613|170763479|21361517|4507943|	0|3|0|0|0|0	3	0.5
TOP2B	31543091	MAK16	0|2|2|0|0|0	4	0.67	6	0|0|0|0|0|0|0|0|0|0|3|0	0.1	0.15	0.1	0.15	0.1	0.89	0.56	170763479|	0|2|2|0|0|0	4	0.67
TOP2B	33239451	PCNA	0|2|0|0|0|0	2	0.33	6	0|0|2|3|0|0|0|0|0|0|0|0	0.01	0.02	0.01	0.02	0.01	0.27	0.66	4504191|11140811|21071052|50513245|5453994|5729982|11225260|224809295|256818821|284813531|28882049|194306567|	0|2|0|0|0|0	2	0.33
TOP2B	33589854	BLVRA	0|3|0|0|2|0	5	0.83	6	0|0|0|0|0|0|0|0|0|0|0|0	0.6	0.97	0.6	0.97	0.6	8.33	0.22		0|2|0|0|2|0	4	0.67
TOP2B	38569480	MKL2	0|4|0|0|3|3	10	1.67	6	0|0|0|0|27|20|19|27|37|18|11|26	0	0	0	0	0	0.06	0.84		0|4|0|0|2|3	9	1.5
TOP2B	38788319	GNL1	0|2|0|0|0|0	2	0.33	6	0|0|0|0|0|0|0|0|0|0|0|0	0.28	0.84	0.28	0.84	0.28	3.33	0.43		0|2|0|0|0|0	2	0.33
TOP2B	4502643	CCT6A	0|3|0|0|0|0	3	0.5	6	0|0|0|2|3|2|0|7|5|2|3|5	0	0	0	0	0	0.1	0.79	6005757|	0|3|0|0|0|0	3	0.5
TOP2B	4506661	RPL7A	0|5|7|4|27|16	59	9.83	6	0|0|0|5|0|0|2|2|15|3|3|7	0.18	0.53	0.18	0.53	0.18	1.31	0.53	15431293|223890243|4506725|4506613|14277700|208022622|	0|4|6|3|10|8	31	5.17
TOP2B	4506675	RPN1	0|4|0|0|2|0	6	1	6	0|0|0|0|0|5|0|0|0|0|3|0	0.01	0.03	0.01	0.03	0.01	0.5	0.65	170763479|	0|3|0|0|2|0	5	0.83
TOP2B	4507943	XPO1	0|3|0|0|0|0	3	0.5	6	0|0|0|0|0|0|0|0|0|0|0|0	0.32	0.97	0.32	0.97	0.32	5	0.37		0|3|0|0|0|0	3	0.5
TOP2B	47419909	TRIM24	0|3|2|0|0|0	5	0.83	6	0|0|0|0|0|0|0|0|0|0|5|5	0	0	0	0	0	0.33	0.71	10190682|188035908|	0|2|2|0|0|0	4	0.67
TOP2B	47419914	WARS	0|2|0|0|0|0	2	0.33	6	0|0|0|0|31|26|13|18|11|0|0|0	0	0	0	0	0	0.02	0.84		0|2|0|0|0|0	2	0.33
TOP2B	4759034	ETF1	0|2|0|0|0|0	2	0.33	6	0|0|0|0|11|4|0|2|3|0|0|0	0	0	0	0	0	0.07	0.79		0|2|0|0|0|0	2	0.33
TOP2B	4885381	HIST1H1B	0|3|0|2|2|2	9	1.5	6	0|0|0|0|0|0|0|0|0|0|0|2	0.29	0.42	0.29	0.42	0.29	3	0.42		0|2|0|2|2|2	8	1.33
TOP2B	5031973	PDIA6	0|2|0|0|0|0	2	0.33	6	0|0|3|3|0|0|0|0|0|0|0|0	0	0.01	0	0.01	0	0.22	0.67		0|2|0|0|0|0	2	0.33
TOP2B	5032051	RPS14	0|3|2|3|7|5	20	3.33	6	0|0|2|5|0|2|0|0|4|0|0|3	0	0.01	0	0.01	0	0.95	0.68	11140811|14141193|14591909|4506661|15431293|4506725|5453994|25092737|11225260|224591430|14277700|	0|2|2|2|5|3	14	2.33
TOP2B	54112380	KDM2B	0|2|0|0|0|0	2	0.33	6	0|0|0|0|0|0|0|0|0|0|2|0	0.08	0.23	0.08	0.23	0.08	0.67	0.58		0|2|0|0|0|0	2	0.33
TOP2B	54859722	NUP160	0|3|0|0|3|0	6	1	6	0|0|0|2|0|3|0|6|0|0|2|0	0	0	0	0	0	0.31	0.74		0|3|0|0|3|0	6	1
TOP2B	5901926	NUDT21	0|3|0|0|0|0	3	0.5	6	0|0|0|0|11|22|8|12|6|15|13|11	0	0	0	0	0	0.03	0.84	62632765|	0|2|0|0|0|0	2	0.33
TOP2B	61676188	HUWE1	0|2|0|0|0|0	2	0.33	6	0|0|0|2|2|0|0|0|0|0|2|0	0	0.01	0	0.01	0	0.22	0.68	27532984|109809739|21361517|	0|2|0|0|0|0	2	0.33
TOP2B	62241042	EPRS	0|4|0|0|0|0	4	0.67	6	0|0|2|8|13|12|14|19|16|0|0|0	0	0	0	0	0	0.04	0.84	4507943|	0|3|0|0|0|0	3	0.5
TOP2B	62460637	IPO4	0|2|0|0|0|0	2	0.33	6	0|0|0|0|0|0|0|0|0|0|0|0	0.28	0.84	0.28	0.84	0.28	3.33	0.43		0|2|0|0|0|0	2	0.33
TOP2B	7657441	PDAP1	0|4|2|0|0|0	6	1	6	0|0|0|0|17|10|6|5|17|2|2|11	0	0	0	0	0	0.07	0.84		0|3|2|0|0|0	5	0.83
TOP2B	7661920	EIF4A3	0|4|0|0|0|0	4	0.67	6	0|0|0|4|0|0|0|0|0|0|0|0	0.11	0.33	0.11	0.33	0.11	0.67	0.56	15431293|223890243|4557365|190014586|25092737|238776833|24234699|395132450|	0|4|0|0|0|0	4	0.67
TOP2B	7662046	MLL4	0|4|0|0|0|0	4	0.67	6	0|0|0|0|0|0|0|0|0|0|4|0	0.11	0.33	0.11	0.33	0.11	0.67	0.56		0|2|0|0|0|0	2	0.33
TOP2B	82659109	UBR4	0|2|0|0|0|0	2	0.33	6	0|0|0|0|0|0|0|0|0|0|0|0	0.28	0.84	0.28	0.84	0.28	3.33	0.43		0|2|0|0|0|0	2	0.33
TOP2B	10440560	HIST1H3F	0|9|0|11|0|9	29	4.83	6	5|6|5|8|0|0|9|0|14|0|4|0	0	0	0	0	0	0.52	0.8		0|3|0|4|0|2	9	1.5
TOP2B	110735445	FOXF1	0|2|0|0|0|0	2	0.33	6	0|0|0|0|0|0|0|0|0|0|0|0	0.28	0.84	0.28	0.84	0.28	3.33	0.43		0|2|0|0|0|0	2	0.33
TOP2B	119395750	KRT1	0|13|7|4|5|0	29	4.83	6	6|3|7|0|0|0|0|0|9|0|0|8	0	0	0	0	0	0.64	0.75	11140811|4758516|	0|10|4|4|4|0	22	3.67
TOP2B	148763345	CDK11A	0|7|0|0|0|0	7	1.17	6	0|0|0|0|0|2|0|0|0|3|0|5	0.04	0.13	0.04	0.13	0.04	0.47	0.61		0|5|0|0|0|0	5	0.83
TOP2B	15011936	RPS26	0|2|0|0|5|0	7	1.17	6	0|0|2|0|0|0|0|3|0|0|3|0	0.03	0.08	0.03	0.08	0.03	0.58	0.62	15431303|14141193|14591909|313569768|4506661|15431293|223890243|4506725|4506613|224591430|14277700|208022622|	0|2|0|0|4|0	6	1
TOP2B	15431293	RPL15	0|5|7|9|25|22	68	11.33	6	0|0|0|7|0|0|3|6|6|4|6|7	0.66	1	0.66	1	0.66	1.74	0.15	4506725|4506613|222352111|14277700|208022622|	0|4|6|6|8|8	32	5.33
TOP2B	156119609	YY2	0|3|0|0|0|0	3	0.5	6	0|0|0|0|0|0|0|0|0|0|0|0	0.32	0.97	0.32	0.97	0.32	5	0.37		0|2|0|0|0|0	2	0.33
TOP2B	15718687	RPS3	0|9|7|7|18|13	54	9	6	0|2|0|10|0|3|2|3|8|3|6|12	0	0	0	0	0	1	0.74	226246671|11415026|15431303|11140811|14141193|14591909|313569768|4506661|15431293|4506725|50513245|4506613|5453994|222352111|14277700|208022622|	0|9|7|6|9|9	40	6.67
TOP2B	207452735	EPPK1	0|4|0|0|0|0	4	0.67	6	0|0|0|11|3|0|0|0|0|0|0|0	0	0	0	0	0	0.19	0.73		0|4|0|0|0|0	4	0.67
TOP2B	209869993	GART	0|4|0|0|0|0	4	0.67	6	0|0|3|9|6|8|3|4|2|0|0|0	0	0	0	0	0	0.1	0.8		0|3|0|0|0|0	3	0.5
TOP2B	21264343	SAFB	0|2|2|0|0|0	4	0.67	6	0|0|0|0|0|7|4|7|4|6|11|7	0	0	0	0	0	0.08	0.84	68299795|	0|2|2|0|0|0	4	0.67
TOP2B	21361181	ATP1A1	0|5|0|0|0|0	5	0.83	6	0|0|0|2|0|0|0|0|0|0|0|0	0.26	0.79	0.26	0.79	0.26	1.67	0.49	4758488|170763479|	0|4|0|0|0|0	4	0.67
TOP2B	221307494	CDYL	0|3|2|0|2|2	9	1.5	6	0|0|0|0|0|0|0|0|0|2|3|0	0.04	0.08	0.04	0.08	0.04	1.2	0.61		0|3|2|0|2|2	9	1.5
TOP2B	156151392	HNRNPR	0|3|4|0|0|0	7	1.17	6	0|0|0|0|9|7|5|10|7|12|22|9	0	0	0	0	0	0.09	0.84	11225260|19924129|109809739|	0|3|4|0|0|0	7	1.17
TOP2B	50811871	ZNF280D	0|2|0|0|0|0	2	0.33	6	0|0|0|0|0|0|0|0|0|0|0|0	0.28	0.84	0.28	0.84	0.28	3.33	0.43		0|2|0|0|0|0	2	0.33
TOP2B	269846807	SBNO1	0|4|0|2|4|0	10	1.67	6	0|0|0|0|9|0|5|4|8|7|4|11	0	0	0	0	0	0.19	0.84	4507241|	0|4|0|2|2|0	8	1.33
TOP2B	29244924	CHD6	0|3|0|0|0|0	3	0.5	6	0|0|0|0|0|0|0|0|0|0|3|0	0.1	0.29	0.1	0.29	0.1	0.67	0.57		0|2|0|0|0|0	2	0.33
TOP2B	28557709	PRPS1L1	0|3|0|0|0|0	3	0.5	6	0|0|0|0|0|0|0|0|0|0|0|0	0.32	0.97	0.32	0.97	0.32	5	0.37		0|2|0|0|0|0	2	0.33
TOP2B	313569768	RPL17	0|3|0|2|8|10	23	3.83	6	0|0|0|4|0|0|0|0|0|0|0|0	0.58	0.83	0.58	0.83	0.58	3.83	0.24	4506661|15431293|4506725|4506613|5453994|4758516|14277700|208022622|	0|3|0|2|3|4	12	2
TOP2B	337756501	MTHFD1L	0|3|0|0|0|0	3	0.5	6	0|0|0|6|0|2|0|0|0|0|0|0	0	0.01	0	0.01	0	0.25	0.67		0|3|0|0|0|0	3	0.5
TOP2B	4502205	ARF4	0|2|0|3|2|2	9	1.5	6	0|0|0|3|0|0|0|0|0|0|0|0	0.2	0.29	0.2	0.29	0.2	2	0.52		0|2|0|2|2|2	8	1.33
TOP2B	4504425	HMGB1	0|4|0|0|3|0	7	1.17	6	0|0|0|0|0|0|0|0|0|0|0|0	0.66	0.99	0.66	0.99	0.66	11.67	0.17		0|2|0|0|2|0	4	0.67
TOP2B	4504897	KPNA2	0|4|0|0|0|0	4	0.67	6	0|0|0|0|3|3|0|4|2|0|0|0	0	0	0	0	0	0.22	0.72	188035908|156104891|4758516|5729790|170763479|	0|3|0|0|0|0	3	0.5
TOP2B	4505075	MAFK	0|2|0|0|0|0	2	0.33	6	0|0|0|0|0|0|0|0|0|0|0|0	0.28	0.84	0.28	0.84	0.28	3.33	0.43		0|2|0|0|0|0	2	0.33
TOP2B	4506649	RPL3	0|5|4|4|13|13	39	6.5	6	0|0|0|8|0|2|0|0|4|3|0|6	0.04	0.06	0.04	0.06	0.04	1.24	0.62	4506725|224591430|	0|5|4|3|6|7	25	4.17
TOP2B	4506725	RPS4X	0|4|6|6|16|13	45	7.5	6	0|0|0|4|0|3|0|3|5|0|7|4	0.32	0.85	0.32	0.85	0.32	1.5	0.41	4506613|5453994|25092737|14277700|208022622|	0|3|4|5|7|7	26	4.33
TOP2B	4557701	KRT17	0|8|3|4|8|7	30	5	6	0|0|8|12|7|8|7|12|15|2|2|4	0	0	0	0	0	0.43	0.82		0|7|3|4|7|6	27	4.5
TOP2B	55956899	KRT9	0|7|0|0|2|0	9	1.5	6	4|0|5|0|0|0|0|0|0|0|0|4	0.01	0.02	0.01	0.02	0.01	0.46	0.66	11140811|	0|6|0|0|2|0	8	1.33
TOP2B	5032093	SLC1A5	0|2|0|0|0|0	2	0.33	6	0|0|2|3|7|8|0|4|5|2|2|0	0	0	0	0	0	0.06	0.84		0|2|0|0|0|0	2	0.33
TOP2B	167466173	HSPA1B	0|6|12|3|13|10	44	7.33	6	2|3|0|4|16|9|17|15|28|11|8|14	0	0	0	0	0	0.39	0.82	11140811|21359873|	0|6|8|3|10|8	35	5.83
TOP2B	6912734	TNPO3	0|5|0|0|0|0	5	0.83	6	0|0|0|0|0|2|0|0|0|0|0|0	0.26	0.79	0.26	0.79	0.26	1.67	0.49		0|2|0|0|0|0	2	0.33
TOP2B	295842307	SF1	0|2|0|0|0|0	2	0.33	6	0|0|0|0|19|13|9|4|4|4|6|6	0	0	0	0	0	0.03	0.84		0|2|0|0|0|0	2	0.33
TOP2B	4503423	DUT	0|2|0|0|0|0	2	0.33	6	0|0|0|0|0|3|0|0|3|0|0|2	0	0	0	0	0	0.17	0.71	18860920|	0|2|0|0|0|0	2	0.33
TOP2B	4506631	RPL30	0|2|0|0|5|3	10	1.67	6	0|3|0|2|0|0|0|0|0|0|0|0	0.16	0.37	0.16	0.37	0.16	1.33	0.54	11415026|14141193|14591909|4506661|15431293|223890243|4506725|4506613|5453994|222352111|395132450|	0|2|0|0|2|2	6	1
TOP2B	71979932	SLC7A5	0|3|0|0|2|2	7	1.17	6	0|0|0|0|11|7|4|6|3|2|2|4	0	0	0	0	0	0.17	0.84		0|3|0|0|2|2	7	1.17
TOP2B	7657198	DIMT1	0|2|0|0|0|0	2	0.33	6	0|0|0|0|0|0|0|0|0|0|0|0	0.28	0.84	0.28	0.84	0.28	3.33	0.43		0|2|0|0|0|0	2	0.33
TOP2B	20357522	KDM3A	0|2|0|0|0|0	2	0.33	6	0|0|0|0|3|0|0|0|0|0|0|0	0.05	0.15	0.05	0.15	0.05	0.44	0.6		0|2|0|0|0|0	2	0.33
TOP2B	194306567	RFC5	0|2|0|0|0|0	2	0.33	6	0|0|0|0|0|0|0|0|0|0|0|0	0.28	0.84	0.28	0.84	0.28	3.33	0.43		0|2|0|0|0|0	2	0.33
TOP2B	162329583	CPSF6	0|2|0|0|0|0	2	0.33	6	0|0|0|0|7|5|0|0|6|3|4|5	0	0	0	0	0	0.06	0.84		0|2|0|0|0|0	2	0.33
TOP2B	237649019	SLC25A13	0|2|0|0|3|0	5	0.83	6	0|0|0|10|0|0|0|0|0|0|0|0	0	0	0	0	0	0.33	0.69		0|2|0|0|3|0	5	0.83
TOP2B	4504981	LGALS1	0|2|3|3|5|7	20	3.33	6	0|3|3|7|0|0|0|0|3|0|2|4	0	0	0	0	0	0.78	0.72		0|2|3|3|2|5	15	2.5
TOP2B	4557237	ACAT1	0|3|0|0|0|0	3	0.5	6	0|0|0|5|0|0|0|0|0|0|0|0	0.04	0.12	0.04	0.12	0.04	0.4	0.61	5453994|194440660|62632765|	0|2|0|0|0|0	2	0.33
TOP2B	109826564	NF1	0|2|0|0|0|0	2	0.33	6	0|0|0|0|0|0|2|0|0|0|0|0	0.08	0.23	0.08	0.23	0.08	0.67	0.58		0|2|0|0|0|0	2	0.33
TOP2B	84043963	EIF5B	0|2|0|0|0|0	2	0.33	6	0|0|0|0|16|9|7|8|5|0|0|0	0	0	0	0	0	0.03	0.84	4758516|170763479|	0|2|0|0|0|0	2	0.33
TOP2B	237820620	GRWD1	0|2|0|0|0|0	2	0.33	6	0|0|0|0|0|0|0|0|0|0|0|0	0.28	0.84	0.28	0.84	0.28	3.33	0.43		0|2|0|0|0|0	2	0.33
TOP2B	13904866	RPL28	0|0|2|3|7|6	18	3	6	0|0|0|0|0|0|0|0|3|2|2|2	0.15	0.32	0.15	0.32	0.15	1.33	0.54	224591430|	0|0|2|2|5|4	13	2.17
TOP2B	148536853	COPA	0|0|2|0|3|0	5	0.83	6	0|0|0|0|0|0|2|2|2|0|0|3	0	0	0	0	0	0.37	0.7		0|0|2|0|3|0	5	0.83
TOP2B	18104948	RPL21	0|0|2|0|5|4	11	1.83	6	0|0|0|2|0|0|0|0|4|0|0|2	0.03	0.08	0.03	0.08	0.03	0.92	0.62	4506613|224591430|14277700|208022622|	0|0|2|0|2|2	6	1
TOP2B	33468965	KIAA1143	0|0|2|0|2|0	4	0.67	6	0|0|0|0|4|0|0|0|0|3|0|4	0	0	0	0	0	0.24	0.73		0|0|2|0|2|0	4	0.67
TOP2B	378786658	AURKB	0|0|2|0|0|0	2	0.33	6	0|0|0|0|0|0|0|0|0|0|0|0	0.28	0.84	0.28	0.84	0.28	3.33	0.43		0|0|2|0|0|0	2	0.33
TOP2B	38788333	RSF1	0|0|4|4|12|7	27	4.5	6	0|0|0|0|0|0|0|6|0|4|10|5	0	0	0	0	0	0.72	0.72		0|0|2|3|7|3	15	2.5
TOP2B	4506607	RPL18	0|0|2|3|12|11	28	4.67	6	0|0|0|4|0|2|0|0|8|2|0|8	0	0.01	0	0.01	0	0.85	0.68	4506725|4506613|222352111|14277700|208022622|	0|0|2|2|6|4	14	2.33
TOP2B	4506691	RPS16	0|0|2|0|5|3	10	1.67	6	0|0|0|4|0|0|0|0|3|0|0|5	0	0	0	0	0	0.56	0.69	15431293|223890243|4506725|4506613|5453994|224591430|14277700|208022622|	0|0|2|0|2|2	6	1
TOP2B	4506715	RPS28	0|0|2|0|23|13	38	6.33	6	2|2|0|2|0|0|2|3|2|0|0|0	0.67	1	0.67	1	0.67	2.81	0.12	226246671|15431303|14141193|14591909|313569768|4506661|15431293|4506725|14277700|	0|0|2|0|2|2	6	1
TOP2B	4758638	PRDX6	0|0|4|3|4|0	11	1.83	6	0|0|0|2|2|3|4|4|4|0|0|2	0	0	0	0	0	0.49	0.74		0|0|4|3|4|0	11	1.83
TOP2B	5174447	GNB2L1	0|0|7|10|25|29	71	11.83	6	2|2|0|5|0|0|10|8|16|5|8|23	0	0	0	0	0	0.83	0.77	226246671|14141193|4506661|15431293|10190682|378786658|14277700|	0|0|7|8|10|13	38	6.33
TOP2B	18375623	DDX39B	0|0|7|5|23|14	49	8.17	6	0|0|0|0|7|12|4|9|16|8|12|15	0	0	0	0	0	0.59	0.79	238776833|27532984|	0|0|6|4|10|8	28	4.67
TOP2B	34996489	PHIP	0|0|19|21|71|73	184	30.67	6	0|0|0|0|0|0|0|0|0|9|24|12	0.65	0.98	0.65	0.98	0.65	2.73	0.17		0|0|17|16|32|34	99	16.5
TOP2B	350276247	PPP1CC	0|0|3|0|0|0	3	0.5	6	0|0|0|0|0|3|0|4|4|4|7|0	0	0	0	0	0	0.11	0.78	57863269|194440660|20270337|378786658|	0|0|3|0|0|0	3	0.5
TOP2B	4506711	RPS27	0|0|3|0|0|0	3	0.5	6	0|0|0|0|0|0|0|0|2|0|0|0	0.14	0.42	0.14	0.42	0.14	1	0.55	14277700|	0|0|2|0|0|0	2	0.33
TOP2B	410651502	NSA2	0|0|2|0|0|0	2	0.33	6	0|0|0|0|0|0|0|0|0|0|0|0	0.28	0.84	0.28	0.84	0.28	3.33	0.43		0|0|2|0|0|0	2	0.33
TOP2B	16933542	FN1	0|0|0|2|17|16	35	5.83	6	15|22|0|0|0|0|2|0|10|0|0|5	0	0	0	0	0	0.45	0.8	226246671|15431303|14141193|14591909|20149629|313569768|38327634|4506661|15431293|223890243|4506725|19913406|4506613|25092737|57634534|20336746|238776833|24234699|22208967|23510448|4507943|62460637|4504425|7657198|14277700|208022622|395132450|	0|0|0|2|12|14	28	4.67
TOP2B	40217847	SNRNP200	0|0|0|3|2|2	7	1.17	6	0|0|0|0|3|7|9|14|2|23|42|12	0	0	0	0	0	0.05	0.84	11225260|82659109|	0|0|0|2|2|2	6	1
TOP2B	62414289	VIM	0|0|0|2|0|3	5	0.83	6	0|0|0|0|20|24|31|51|25|10|12|4	0	0	0	0	0	0.03	0.84	24850133|55743124|82659109|	0|0|0|2|0|3	5	0.83
TOP2B	106775678	HIST2H2AA4	0|0|0|13|8|7	28	4.67	6	0|0|0|0|0|0|0|0|9|15|12|14	0	0	0	0	0	0.37	0.81		0|0|0|3|2|2	7	1.17
TOP2B	166362719	CDK2	0|0|0|2|0|0	2	0.33	6	0|0|0|2|3|0|0|0|0|0|0|0	0.01	0.02	0.01	0.02	0.01	0.27	0.66	21361181|4506725|50513245|197927454|4506613|115529449|6005757|11225260|30581135|22208967|4504425|14277700|208022622|	0|0|0|2|0|0	2	0.33
TOP2B	255982572	GPR75-ASB3	0|0|0|2|0|0	2	0.33	6	0|0|0|0|0|0|0|0|0|0|0|0	0.28	0.84	0.28	0.84	0.28	3.33	0.43		0|0|0|2|0|0	2	0.33
TOP2B	4758012	CLTC	0|0|0|2|0|0	2	0.33	6	0|0|0|0|0|0|0|4|0|0|0|0	0.03	0.08	0.03	0.08	0.03	0.33	0.62		0|0|0|2|0|0	2	0.33
TOP2B	18860916	XRN2	0|0|0|2|0|0	2	0.33	6	0|0|0|0|2|0|0|0|0|3|0|2	0	0	0	0	0	0.19	0.7	4507943|	0|0|0|2|0|0	2	0.33
TOP2B	165905589	LIMA1	0|0|0|2|0|0	2	0.33	6	0|0|0|0|43|22|27|31|43|5|7|13	0	0	0	0	0	0.01	0.84		0|0|0|2|0|0	2	0.33
TOP2B	10863927	PPIA	0|0|0|0|2|0	2	0.33	6	3|5|7|10|0|0|0|0|0|0|0|0	0	0	0	0	0	0.05	0.84	4507955|	0|0|0|0|2|0	2	0.33
TOP2B	14277700	RPS12	0|0|0|0|3|3	6	1	6	0|0|0|0|0|0|0|0|0|0|0|0	0.65	0.97	0.65	0.97	0.65	10	0.18	208022622|	0|0|0|0|3|3	6	1
TOP2B	22208951	ASB3	0|0|0|0|4|0	4	0.67	6	0|0|0|0|0|0|0|0|0|0|0|0	0.33	0.99	0.33	0.99	0.33	6.67	0.34		0|0|0|0|2|0	2	0.33
TOP2B	226246671	RPS20	0|0|0|0|8|4	12	2	6	0|2|0|0|0|0|0|0|0|0|0|0	0.53	0.97	0.53	0.97	0.53	4	0.25	11415026|15431303|11140811|14141193|14591909|313569768|4506661|15431293|4506725|5453994|14277700|	0|0|0|0|3|3	6	1
TOP2B	24307939	CCT5	0|0|0|0|2|2	4	0.67	6	0|0|0|0|0|0|0|4|5|0|0|0	0	0	0	0	0	0.3	0.71	4507943|	0|0|0|0|2|2	4	0.67
TOP2B	296080754	FGB	0|0|0|0|6|4	10	1.67	6	3|3|0|0|0|0|0|0|0|0|0|0	0.17	0.4	0.17	0.4	0.17	1.11	0.53		0|0|0|0|3|3	6	1
TOP2B	32483377	PRDX3	0|0|0|0|3|4	7	1.17	6	3|6|0|0|0|0|0|0|0|0|0|0	0.01	0.02	0.01	0.02	0.01	0.52	0.66		0|0|0|0|2|2	4	0.67
TOP2B	41327771	DDX23	0|0|0|0|2|2	4	0.67	6	0|0|0|0|0|0|0|0|0|2|2|3	0	0	0	0	0	0.38	0.68	11225260|	0|0|0|0|2|2	4	0.67
TOP2B	4503507	EIF2S3	0|0|0|0|2|0	2	0.33	6	0|0|0|0|12|5|6|5|7|0|0|0	0	0	0	0	0	0.04	0.84	5453994|4758516|	0|0|0|0|2|0	2	0.33
TOP2B	4507791	UBE2M	0|0|0|0|2|0	2	0.33	6	0|0|0|0|6|7|7|4|8|0|0|3	0	0	0	0	0	0.05	0.84		0|0|0|0|2|0	2	0.33
TOP2B	5803036	HNRNPA0	0|0|0|0|3|0	3	0.5	6	0|0|0|2|0|0|0|0|0|0|0|0	0.14	0.42	0.14	0.42	0.14	1	0.55		0|0|0|0|3|0	3	0.5
TOP2B	6678271	TARDBP	0|0|0|0|5|0	5	0.83	6	0|0|0|4|2|4|0|5|0|4|6|6	0	0	0	0	0	0.16	0.77		0|0|0|0|3|0	3	0.5
TOP2B	75709200	GPX4	0|0|0|0|4|3	7	1.17	6	0|0|2|0|0|2|0|0|0|0|0|0	0.17	0.35	0.17	0.35	0.17	1.17	0.53		0|0|0|0|2|2	4	0.67
TOP2B	78000181	RPL14	0|0|0|0|5|3	8	1.33	6	0|0|0|4|0|2|0|0|0|0|0|0	0.09	0.23	0.09	0.23	0.09	0.89	0.57	15431293|223890243|4506725|4506613|14277700|208022622|	0|0|0|0|3|2	5	0.83
TOP2B	183076548	HIST2H3D	0|0|0|0|11|0	11	1.83	6	0|0|0|0|0|0|0|0|0|0|0|13	0.1	0.3	0.1	0.3	0.1	0.56	0.56		0|0|0|0|5|0	5	0.83
TOP2B	153792590	HSP90AA1	0|0|0|0|8|7	15	2.5	6	0|0|5|6|11|7|8|6|12|0|3|3	0	0	0	0	0	0.26	0.81	14591909|313569768|4506725|4557365|5453994|5729982|16332358|36950991|22208967|23510448|4507943|378786658|22208951|	0|0|0|0|4|3	7	1.17
TOP2B	4507677	HSP90B1	0|0|0|0|2|0	2	0.33	6	0|0|0|2|0|0|0|0|0|0|0|0	0.08	0.23	0.08	0.23	0.08	0.67	0.58		0|0|0|0|2|0	2	0.33
TOP2B	208022622	RPS27A	0|0|0|0|5|3	8	1.33	6	0|0|0|0|0|0|0|0|0|0|0|0	0.66	1	0.66	1	0.66	13.33	0.16		0|0|0|0|4|3	7	1.17
TOP2B	283837894	ZMYM3	0|0|0|0|3|0	3	0.5	6	0|0|0|0|0|0|0|2|0|0|3|0	0.03	0.08	0.03	0.08	0.03	0.4	0.63	188035908|	0|0|0|0|3|0	3	0.5
TOP2B	410173185	LOC101060252	0|0|0|0|3|0	3	0.5	6	0|0|4|5|0|0|0|0|0|0|0|0	0	0	0	0	0	0.22	0.69		0|0|0|0|3|0	3	0.5
TOP2B	52632383	HNRNPL	0|0|0|0|9|6	15	2.5	6	2|6|5|5|3|6|2|8|8|12|20|16	0	0	0	0	0	0.18	0.82	11225260|	0|0|0|0|6|5	11	1.83
TOP2B	118421089	CHD2	0|0|0|0|3|0	3	0.5	6	0|0|0|0|0|0|0|0|0|0|0|0	0.32	0.97	0.32	0.97	0.32	5	0.37		0|0|0|0|3|0	3	0.5
TOP2B	21624607	COTL1	0|0|0|0|2|4	6	1	6	0|0|0|0|0|0|2|0|0|0|3|0	0.07	0.2	0.07	0.2	0.07	0.8	0.59		0|0|0|0|2|3	5	0.83
TOP2B	4506723	RPS3A	0|0|0|0|3|0	3	0.5	6	0|0|0|3|0|3|3|3|6|2|2|2	0	0	0	0	0	0.13	0.76	15431293|223890243|4506725|4506613|5453994|224591430|14277700|208022622|	0|0|0|0|3|0	3	0.5
TOP2B	221316566	CHORDC1	0|0|0|0|2|0	2	0.33	6	0|0|0|0|5|3|4|3|0|0|0|0	0	0	0	0	0	0.09	0.77		0|0|0|0|2|0	2	0.33
TOP2B	10716563	CANX	0|0|0|0|3|0	3	0.5	6	0|0|0|0|0|0|0|0|0|0|0|0	0.32	0.97	0.32	0.97	0.32	5	0.37		0|0|0|0|2|0	2	0.33
TOP2B	331284125	EP400	0|0|0|0|2|0	2	0.33	6	0|0|0|0|0|0|0|5|0|5|20|5	0	0	0	0	0	0.04	0.84		0|0|0|0|2|0	2	0.33
TOP2B	395132450	RPL13A	0|0|0|0|0|3	3	0.5	6	0|0|0|0|0|0|0|0|0|0|0|0	0.32	0.97	0.32	0.97	0.32	5	0.37		0|0|0|0|0|2	2	0.33
TOP2B	16933567	RAB8A	0|0|0|0|0|3	3	0.5	6	0|0|0|0|0|0|0|0|0|0|0|0	0.32	0.97	0.32	0.97	0.32	5	0.37		0|0|0|0|0|3	3	0.5
TOP2B	24497618	ATAD2	0|0|0|0|0|3	3	0.5	6	0|0|0|0|0|0|0|0|0|0|2|0	0.14	0.42	0.14	0.42	0.14	1	0.55		0|0|0|0|0|3	3	0.5
TOP2B	330864679	CAPZB	0|0|0|0|0|2	2	0.33	6	3|0|0|2|6|5|5|4|6|0|0|0	0	0	0	0	0	0.06	0.84		0|0|0|0|0|2	2	0.33
TOP2B	21361103	SLC25A12	0|0|0|0|0|2	2	0.33	6	0|0|0|0|0|0|0|0|0|0|0|0	0.28	0.84	0.28	0.84	0.28	3.33	0.43		0|0|0|0|0|2	2	0.33
TOP2B	39753953	ZNF800	0|0|0|0|0|2	2	0.33	6	0|0|0|0|0|0|0|0|0|0|0|0	0.28	0.84	0.28	0.84	0.28	3.33	0.43		0|0|0|0|0|2	2	0.33
TOP2B	4758018	CNN2	0|0|0|0|0|3	3	0.5	6	0|0|0|0|11|5|0|3|6|0|0|0	0	0	0	0	0	0.08	0.8		0|0|0|0|0|2	2	0.33
TOP2B	223890243	RPL10	0|0|0|0|0|5	5	0.83	6	0|0|0|2|0|0|0|0|0|0|0|0	0.26	0.79	0.26	0.79	0.26	1.67	0.49	4506725|5453994|4758516|	0|0|0|0|0|2	2	0.33

## Sheet: stringent_list_annotation
hgnc_symbol	ensembl_gene_id	description	interpro_description	go_anno
CBX8	ENSG00000141570	chromobox homolog 8 [Source:HGNC Symbol;Acc:HGNC:15962]	Chromo domain;Chromo/chromo shadow domain;Chromo domain-like	GO:0000122_negative regulation of transcription from RNA polymerase II promoter;GO:0000790_nuclear chromatin;GO:0005515_protein binding;GO:0005634_nucleus;GO:0005654_nucleoplasm;GO:0006351_transcription	DNA-templated;GO:0031519_PcG protein complex;GO:0035064_methylated histone binding;GO:0035102_PRC1 complex;GO:0003674_molecular_function;GO:0042393_histone binding;GO:0005575_cellular_component;GO:0005622_intracellular;GO:0005623_cell;GO:0043226_organelle;GO:0043234_protein complex;GO:0008150_biological_process;GO:0009058_biosynthetic process;GO:0034641_cellular nitrogen compound metabolic proces…
CENPC	ENSG00000145241	centromere protein C [Source:HGNC Symbol;Acc:HGNC:1854]	Mif2/CENP-C cupin domain;Cupin 2	conserved barrel;RmlC-like cupin domain;	GO:0000278_mitotic cell cycle;GO:0000776_kinetochore;GO:0000777_condensed chromosome kinetochore;GO:0000780_condensed nuclear chromosome	centromeric region;GO:0003677_DNA binding;GO:0005634_nucleus;GO:0005654_nucleoplasm;GO:0005721_pericentric heterochromatin;GO:0005737_cytoplasm;GO:0005829_cytosol;GO:0006334_nucleosome assembly;GO:0007059_chromosome segregation;GO:0007067_mitotic nuclear division;GO:0019237_centromeric DNA binding;GO:0034080_CENP-A containing nucleosome assembly;GO:0051301_cell division;GO:0051382_kinetochore ass…
CTCF	ENSG00000102974	CCCTC-binding factor (zinc finger protein) [Source:HGNC Symbol;Acc:HGNC:13723]	Zinc finger	C2H2;Zinc finger	C2H2-like	GO:0000122_negative regulation of transcription from RNA polymerase II promoter;GO:0000775_chromosome	centromeric region;GO:0000793_condensed chromosome;GO:0000978_RNA polymerase II core promoter proximal region sequence-specific DNA binding;GO:0001078_RNA polymerase II core promoter proximal region sequence-specific DNA binding transcription factor activity involved in negative regulation of transcription;GO:0003700_sequence-specific DNA binding transcription factor activity;GO:0003714_transcrip…	DNA-templated;GO:0007059_chromosome segregation;GO:0008270_zinc ion binding;GO:0010628_positive regulation of gene expression;GO:0016568_chromatin modification;GO:0016584_nucleosome positioning;GO:0040029_regulation of gene expression	epigenetic;GO:0040030_regulation of molecular function	epigenetic;GO:0043035_chromatin insulator sequence binding;GO:0043565_sequence-specific DNA binding;GO:0044212_transcription regulatory region DNA binding;GO:0045892_negative regulation of transcription	DNA-templated;GO:0045893_positive regulation of transcription	DNA-templated;GO:0070602_regulation of centromeric sister chromatid cohesion;GO:0008150_biological_process;GO:0003674_molecular_function;GO:0003677_DNA binding;GO:0006259_DNA metabolic process;GO:0022607_cellular component assembly;GO:0034641_cellular nitrogen compound metabolic process;GO:0051276_chromosome organization;GO:0065003_macromolecular complex assembly;GO:0043167_ion binding;GO:0009058…	DNA-templated;GO:0010629_negative regulation of gene expression;GO:0006306_DNA methylation;GO:0006349_regulation of gene expression by genetic imprinting;GO:0035065_regulation of histone acetylation;GO:0010216_maintenance of DNA methylation;GO:0031060_regulation of histone methylation
DDX18	ENSG00000088205	DEAD (Asp-Glu-Ala-Asp) box polypeptide 18 [Source:HGNC Symbol;Acc:HGNC:2741]	DEAD/DEAH box helicase domain;Helicase	C-terminal;Helicase superfamily 1/2	ATP-binding domain;P-loop containing nucleoside triphosphate hydrolase	GO:0004004_ATP-dependent RNA helicase activity;GO:0005515_protein binding;GO:0005524_ATP binding;GO:0005730_nucleolus;GO:0008152_metabolic process;GO:0016020_membrane;GO:0044822_poly(A) RNA binding;GO:0005575_cellular_component;GO:0008150_biological_process;GO:0005622_intracellular;GO:0005623_cell;GO:0005634_nucleus;GO:0043226_organelle;GO:0003674_molecular_function;GO:0043167_ion binding;GO:0004…
DDX31	ENSG00000125485	DEAD (Asp-Glu-Ala-Asp) box polypeptide 31 [Source:HGNC Symbol;Acc:HGNC:16715]	DEAD/DEAH box helicase domain;Helicase	C-terminal;Helicase superfamily 1/2	ATP-binding domain;RNA helicase	DEAD-box type	Q motif;P-loop containing nucleoside triphosphate hydrolase	GO:0004386_helicase activity;GO:0005524_ATP binding;GO:0005730_nucleolus;GO:0005794_Golgi apparatus;GO:0008152_metabolic process;GO:0043231_intracellular membrane-bounded organelle;GO:0044822_poly(A) RNA binding;GO:0005575_cellular_component;GO:0005622_intracellular;GO:0005623_cell;GO:0043226_organelle;GO:0008150_biological_process;GO:0005737_cytoplasm;GO:0005634_nucleus;GO:0003674_molecular_func…
HDGF	ENSG00000143321	hepatoma-derived growth factor [Source:HGNC Symbol;Acc:HGNC:4856]	PWWP domain	GO:0000122_negative regulation of transcription from RNA polymerase II promoter;GO:0000166_nucleotide binding;GO:0001106_RNA polymerase II transcription corepressor activity;GO:0001222_transcription corepressor binding;GO:0003677_DNA binding;GO:0005615_extracellular space;GO:0005654_nucleoplasm;GO:0005737_cytoplasm;GO:0006351_transcription	DNA-templated;GO:0006987_activation of signaling protein activity involved in unfolded protein response;GO:0007165_signal transduction;GO:0008083_growth factor activity;GO:0008201_heparin binding;GO:0008283_cell proliferation;GO:0017053_transcriptional repressor complex;GO:0030968_endoplasmic reticulum unfolded protein response;GO:0044267_cellular protein metabolic process;GO:0044822_poly(A) RNA …
HMGA1	ENSG00000137309	high mobility group AT-hook 1 [Source:HGNC Symbol;Acc:HGNC:5010]	High mobility group	HMG-I/HMG-Y;AT hook-like;AT hook	DNA-binding motif	GO:0000737_DNA catabolic process	endonucleolytic;GO:0003677_DNA binding;GO:0003680_AT DNA binding;GO:0003906_DNA-(apurinic or apyrimidinic site) lyase activity;GO:0005515_protein binding;GO:0005634_nucleus;GO:0005654_nucleoplasm;GO:0005667_transcription factor complex;GO:0005829_cytosol;GO:0005925_focal adhesion;GO:0006268_DNA unwinding involved in DNA replication;GO:0006284_base-excision repair;GO:0006337_nucleosome disassembly…	DNA-templated;GO:0006355_regulation of transcription	DNA-templated;GO:0006461_protein complex assembly;GO:0008134_transcription factor binding;GO:0008285_negative regulation of cell proliferation;GO:0009615_response to virus;GO:0016032_viral process;GO:0019899_enzyme binding;GO:0030374_ligand-dependent nuclear receptor transcription coactivator activity;GO:0031936_negative regulation of chromatin silencing;GO:0035985_senescence-associated heterochr…	DNA-templated;GO:0045893_positive regulation of transcription	DNA-templated;GO:0046965_retinoid X receptor binding;GO:0051575_5'-deoxyribose-5-phosphate lyase activity;GO:0075713_establishment of integrated proviral latency;GO:0090402_oncogene-induced cell senescence;GO:2000774_positive regulation of cellular senescence;GO:0006950_response to stress;GO:0007568_aging;GO:0008150_biological_process;GO:0044403_symbiosis	encompassing mutualism through parasitism;GO:0003674_molecular_function;GO:0016829_lyase activity;GO:0006259_DNA metabolic process;GO:0022607_cellular component assembly;GO:0034641_cellular nitrogen compound metabolic process;GO:0051276_chromosome organization;GO:0065003_macromolecular complex assembly;GO:0005575_cellular_component;GO:0005622_intracellular;GO:0005623_cell;GO:0005694_chromosome;GO…
LRIF1	ENSG00000121931	ligand dependent nuclear receptor interacting factor 1 [Source:HGNC Symbol;Acc:HGNC:30299]		GO:0005515_protein binding;GO:0005634_nucleus;GO:0005815_microtubule organizing center;GO:0006351_transcription	DNA-templated;GO:0006355_regulation of transcription	DNA-templated;GO:0015629_actin cytoskeleton;GO:0016363_nuclear matrix;GO:0042974_retinoic acid receptor binding;GO:0005575_cellular_component;GO:0005622_intracellular;GO:0005623_cell;GO:0043226_organelle;GO:0005856_cytoskeleton;GO:0008150_biological_process;GO:0009058_biosynthetic process;GO:0034641_cellular nitrogen compound metabolic process;GO:0003674_molecular_function;GO:0008134_transcriptio…
MORC2	ENSG00000133422	MORC family CW-type zinc finger 2 [Source:HGNC Symbol;Acc:HGNC:23573]	Zinc finger	CW-type;Histidine kinase-like ATPase	C-terminal domain;Carbohydrate-binding domain;	GO:0005634_nucleus;GO:0005654_nucleoplasm;GO:0005737_cytoplasm;GO:0005829_cytosol;GO:0006631_fatty acid metabolic process;GO:0008270_zinc ion binding;GO:0006629_lipid metabolic process;GO:0008150_biological_process;GO:0044281_small molecule metabolic process;GO:0005575_cellular_component;GO:0005622_intracellular;GO:0005623_cell;GO:0043226_organelle;GO:0003674_molecular_function;GO:0043167_ion bin…
NIPBL	ENSG00000164190	Nipped-B homolog (Drosophila) [Source:HGNC Symbol;Acc:HGNC:28862]	Armadillo-type fold;	GO:0000122_negative regulation of transcription from RNA polymerase II promoter;GO:0000278_mitotic cell cycle;GO:0001656_metanephros development;GO:0003007_heart morphogenesis;GO:0003151_outflow tract morphogenesis;GO:0005515_protein binding;GO:0005634_nucleus;GO:0005654_nucleoplasm;GO:0006974_cellular response to DNA damage stimulus;GO:0007064_mitotic sister chromatid cohesion;GO:0007420_brain d…	DNA-templated;GO:0045995_regulation of embryonic development;GO:0047485_protein N-terminus binding;GO:0048557_embryonic digestive tract morphogenesis;GO:0048589_developmental growth;GO:0048592_eye morphogenesis;GO:0048638_regulation of developmental growth;GO:0050890_cognition;GO:0060325_face morphogenesis;GO:0061010_gall bladder development;GO:0061038_uterus morphogenesis;GO:0070062_extracellula…
PDS5A	ENSG00000121892	PDS5 cohesin associated factor A [Source:HGNC Symbol;Acc:HGNC:29088]	Armadillo-type fold;	GO:0000278_mitotic cell cycle;GO:0000775_chromosome	centromeric region;GO:0000785_chromatin;GO:0005515_protein binding;GO:0005654_nucleoplasm;GO:0005694_chromosome;GO:0005829_cytosol;GO:0005886_plasma membrane;GO:0007064_mitotic sister chromatid cohesion;GO:0008156_negative regulation of DNA replication;GO:0051301_cell division;GO:0008150_biological_process;GO:0007049_cell cycle;GO:0007059_chromosome segregation;GO:0007067_mitotic nuclear division…
PDS5B	ENSG00000083642	PDS5 cohesin associated factor B [Source:HGNC Symbol;Acc:HGNC:20418]	Armadillo-type fold;	GO:0000278_mitotic cell cycle;GO:0000775_chromosome	centromeric region;GO:0000785_chromatin;GO:0003677_DNA binding;GO:0005515_protein binding;GO:0005524_ATP binding;GO:0005634_nucleus;GO:0005654_nucleoplasm;GO:0005694_chromosome;GO:0005829_cytosol;GO:0007064_mitotic sister chromatid cohesion;GO:0008283_cell proliferation;GO:0008285_negative regulation of cell proliferation;GO:0042127_regulation of cell proliferation;GO:0051301_cell division;GO:000…
PHF2	ENSG00000197724	PHD finger protein 2 [Source:HGNC Symbol;Acc:HGNC:8920]	JmjC domain;Zinc finger	PHD-finger;Zinc finger	PHD-type;Zinc finger	FYVE/PHD-type	GO:0000777_condensed chromosome kinetochore;GO:0001889_liver development;GO:0005506_iron ion binding;GO:0005515_protein binding;GO:0005634_nucleus;GO:0005654_nucleoplasm;GO:0005730_nucleolus;GO:0005737_cytoplasm;GO:0006325_chromatin organization;GO:0006351_transcription	DNA-templated;GO:0006482_protein demethylation;GO:0008270_zinc ion binding;GO:0032454_histone demethylase activity (H3-K9 specific);GO:0035064_methylated histone binding;GO:0051213_dioxygenase activity;GO:0055114_oxidation-reduction process;GO:0061188_negative regulation of chromatin silencing at rDNA;GO:0003713_transcription coactivator activity;GO:0008150_biological_process;GO:0003674_molecular…
RAD21	ENSG00000164754	RAD21 homolog (S. pombe) [Source:HGNC Symbol;Acc:HGNC:9811]	Rad21/Rec8-like protein	N-terminal;Rad21/Rec8-like protein	C-terminal	eukaryotic;Prokaryotic chromosome segregation/condensation protein ScpA	GO:0000278_mitotic cell cycle;GO:0000775_chromosome	centromeric region;GO:0005515_protein binding;GO:0005654_nucleoplasm;GO:0005694_chromosome;GO:0005829_cytosol;GO:0006302_double-strand break repair;GO:0006310_DNA recombination;GO:0006357_regulation of transcription from RNA polymerase II promoter;GO:0006915_apoptotic process;GO:0007059_chromosome segregation;GO:0007067_mitotic nuclear division;GO:0007131_reciprocal meiotic recombination;GO:00082…
RRP15	ENSG00000067533	ribosomal RNA processing 15 homolog (S. cerevisiae) [Source:HGNC Symbol;Acc:HGNC:24255]	Protein of unknown function DUF1665	GO:0005634_nucleus;GO:0005730_nucleolus;GO:0005739_mitochondrion;GO:0005575_cellular_component;GO:0005622_intracellular;GO:0005623_cell;GO:0043226_organelle;GO:0005737_cytoplasm
SDAD1	ENSG00000198301	SDA1 domain containing 1 [Source:HGNC Symbol;Acc:HGNC:25537]	;SDA1 domain;Uncharacterised domain NUC130/133	N-terminal;Armadillo-type fold	GO:0000055_ribosomal large subunit export from nucleus;GO:0030036_actin cytoskeleton organization;GO:0042273_ribosomal large subunit biogenesis;GO:0008150_biological_process;GO:0042254_ribosome biogenesis;GO:0007010_cytoskeleton organization;GO:0006810_transport;GO:0006913_nucleocytoplasmic transport;GO:0003674_molecular_function;GO:0005634_nucleus;GO:0005730_nucleolus;GO:0015031_protein transpor…
SMC1A	ENSG00000072501	structural maintenance of chromosomes 1A [Source:HGNC Symbol;Acc:HGNC:11111]	RecF/RecN/SMC	N-terminal;SMCs flexible hinge;Tropomyosin;P-loop containing nucleoside triphosphate hydrolase	GO:0000070_mitotic sister chromatid segregation;GO:0000278_mitotic cell cycle;GO:0000398_mRNA splicing	via spliceosome;GO:0000775_chromosome	centromeric region;GO:0000776_kinetochore;GO:0000777_condensed chromosome kinetochore;GO:0000794_condensed nuclear chromosome;GO:0003682_chromatin binding;GO:0003777_microtubule motor activity;GO:0005515_protein binding;GO:0005524_ATP binding;GO:0005634_nucleus;GO:0005654_nucleoplasm;GO:0005694_chromosome;GO:0005730_nucleolus;GO:0005737_cytoplasm;GO:0005829_cytosol;GO:0006281_DNA repair;GO:000705…
SRBD1	ENSG00000068784	S1 RNA binding domain 1 [Source:HGNC Symbol;Acc:HGNC:25521]	Tex-like protein	N-terminal;Ribosomal protein S1	RNA-binding domain;YqgF/RNase H-like domain;RNA-binding domain	S1;Nucleic acid-binding	OB-fold;RuvA domain 2-like	GO:0003723_RNA binding;GO:0006139_nucleobase-containing compound metabolic process;GO:0003674_molecular_function;GO:0008150_biological_process;GO:0034641_cellular nitrogen compound metabolic process;GO:0003676_nucleic acid binding
STAG1	ENSG00000118007	stromal antigen 1 [Source:HGNC Symbol;Acc:HGNC:11354]	STAG;Armadillo-type fold;	GO:0000278_mitotic cell cycle;GO:0000775_chromosome	centromeric region;GO:0000785_chromatin;GO:0005515_protein binding;GO:0005634_nucleus;GO:0005654_nucleoplasm;GO:0005694_chromosome;GO:0005829_cytosol;GO:0007059_chromosome segregation;GO:0007067_mitotic nuclear division;GO:0051301_cell division;GO:0007049_cell cycle;GO:0008150_biological_process;GO:0005575_cellular_component;GO:0005622_intracellular;GO:0005623_cell;GO:0005737_cytoplasm;GO:0043226…
STAG2	ENSG00000101972	stromal antigen 2 [Source:HGNC Symbol;Acc:HGNC:11355]	;STAG;Armadillo-type fold	NA_NA;GO:0005488_binding;GO:0003674_molecular_function;GO:0000278_mitotic cell cycle;GO:0000775_chromosome	centromeric region;GO:0000785_chromatin;GO:0005515_protein binding;GO:0005634_nucleus;GO:0005654_nucleoplasm;GO:0005694_chromosome;GO:0005730_nucleolus;GO:0005829_cytosol;GO:0005886_plasma membrane;GO:0007062_sister chromatid cohesion;GO:0007067_mitotic nuclear division;GO:0015629_actin cytoskeleton;GO:0016020_membrane;GO:0032876_negative regulation of DNA endoreduplication;GO:0045111_intermediat…
SUPT16H	ENSG00000092201	suppressor of Ty 16 homolog (S. cerevisiae) [Source:HGNC Symbol;Acc:HGNC:11465]	FACT complex subunit Spt16p/Cdc68p;Peptidase M24	structural domain;Domain of unknown function DUF1747;	GO:0005515_protein binding;GO:0005634_nucleus;GO:0005654_nucleoplasm;GO:0005694_chromosome;GO:0006260_DNA replication;GO:0006281_DNA repair;GO:0006337_nucleosome disassembly;GO:0006366_transcription from RNA polymerase II promoter;GO:0006368_transcription elongation from RNA polymerase II promoter;GO:0010467_gene expression;GO:0016032_viral process;GO:0032786_positive regulation of DNA-templated …	elongation;GO:0044822_poly(A) RNA binding;GO:0050434_positive regulation of viral transcription;GO:0003674_molecular_function;GO:0003723_RNA binding;GO:0008150_biological_process;GO:0044403_symbiosis	encompassing mutualism through parasitism;GO:0009058_biosynthetic process;GO:0034641_cellular nitrogen compound metabolic process;GO:0051276_chromosome organization;GO:0006259_DNA metabolic process;GO:0006950_response to stress;GO:0005575_cellular_component;GO:0005622_intracellular;GO:0005623_cell;GO:0043226_organelle;NA_NA
TOP1	ENSG00000198900	topoisomerase (DNA) I [Source:HGNC Symbol;Acc:HGNC:11986]	DNA topoisomerase I	DNA binding	eukaryotic-type;DNA topoisomerase I	catalytic core	eukaryotic-type;DNA topoisomerase I;DNA topoisomerase I	eukaryotic-type;DNA breaking-rejoining enzyme	catalytic core	GO:0000932_cytoplasmic mRNA processing body;GO:0001046_core promoter sequence-specific DNA binding;GO:0003677_DNA binding;GO:0003682_chromatin binding;GO:0003917_DNA topoisomerase type I activity;GO:0003918_DNA topoisomerase type II (ATP-hydrolyzing) activity;GO:0005515_protein binding;GO:0005634_nucleus;GO:0005654_nucleoplasm;GO:0005730_nucleolus;GO:0006260_DNA replication;GO:0006265_DNA topolog…	encompassing mutualism through parasitism;GO:0008219_cell death;GO:0051276_chromosome organization;GO:0006259_DNA metabolic process;GO:0034641_cellular nitrogen compound metabolic process;GO:0009058_biosynthetic process;GO:0016853_isomerase activity;GO:0016887_ATPase activity;GO:0005737_cytoplasm;GO:0043204_perikaryon;GO:0040016_embryonic cleavage
TOP2A	ENSG00000131747	topoisomerase (DNA) II alpha 170kDa [Source:HGNC Symbol;Acc:HGNC:11989]	DNA topoisomerase	type IIA	subunit A/C-terminal;DNA topoisomerase	type IIA	subunit B	domain 2;DTHCT;Histidine kinase-like ATPase	C-terminal domain;DNA topoisomerase II	eukaryotic-type;DNA topoisomerase	type IIA;DNA topoisomerase	type IIA-like domain;Ribosomal protein S5 domain 2-type fold	GO:0000278_mitotic cell cycle;GO:0000287_magnesium ion binding;GO:0000712_resolution of meiotic recombination intermediates;GO:0000819_sister chromatid segregation;GO:0003677_DNA binding;GO:0003682_chromatin binding;GO:0003918_DNA topoisomerase type II (ATP-hydrolyzing) activity;GO:0005080_protein kinase C binding;GO:0005515_protein binding;GO:0005524_ATP binding;GO:0005634_nucleus;GO:0005654_nuc…	bending;GO:0009330_DNA topoisomerase complex (ATP-hydrolyzing);GO:0019899_enzyme binding;GO:0030263_apoptotic chromosome condensation;GO:0042752_regulation of circadian rhythm;GO:0042803_protein homodimerization activity;GO:0042826_histone deacetylase binding;GO:0043065_positive regulation of apoptotic process;GO:0043130_ubiquitin binding;GO:0043234_protein complex;GO:0044774_mitotic DNA integrit…
YY1	ENSG00000100811	YY1 transcription factor [Source:HGNC Symbol;Acc:HGNC:12856]	;Zinc finger	C2H2;Zinc finger	C2H2-like;Transcription factor yin/yang	NA_NA;GO:0000122_negative regulation of transcription from RNA polymerase II promoter;GO:0000400_four-way junction DNA binding;GO:0000724_double-strand break repair via homologous recombination;GO:0001078_RNA polymerase II core promoter proximal region sequence-specific DNA binding transcription factor activity involved in negative regulation of transcription;GO:0003677_DNA binding;GO:0003700_seq…	DNA-templated;GO:0006357_regulation of transcription from RNA polymerase II promoter;GO:0006974_cellular response to DNA damage stimulus;GO:0008270_zinc ion binding;GO:0010225_response to UV-C;GO:0016363_nuclear matrix;GO:0030154_cell differentiation;GO:0031011_Ino80 complex;GO:0034644_cellular response to UV;GO:0044212_transcription regulatory region DNA binding;GO:0008150_biological_process;GO:…	DNA-templated;GO:0007283_spermatogenesis;GO:0009952_anterior/posterior pattern specification;GO:0051276_chromosome organization;GO:0048593_camera-type eye morphogenesis;GO:0010628_positive regulation of gene expression;GO:0031519_PcG protein complex;GO:0006403_RNA localization;GO:0034696_response to prostaglandin F;GO:0003676_nucleic acid binding
ZNF362	ENSG00000160094	zinc finger protein 362 [Source:HGNC Symbol;Acc:HGNC:18079]	;Zinc finger	C2H2;Zinc finger	C2H2-like	NA_NA;GO:0003677_DNA binding;GO:0005634_nucleus;GO:0006351_transcription	DNA-templated;GO:0006355_regulation of transcription	DNA-templated;GO:0046872_metal ion binding;GO:0008150_biological_process;GO:0009058_biosynthetic process;GO:0034641_cellular nitrogen compound metabolic process;GO:0005575_cellular_component;GO:0005622_intracellular;GO:0005623_cell;GO:0043226_organelle;GO:0003674_molecular_function;GO:0043167_ion binding
ZNF451	ENSG00000112200	zinc finger protein 451 [Source:HGNC Symbol;Acc:HGNC:21091]	;Zinc finger	C2H2;Zinc finger	C2H2-like;Lamina-associated polypeptide 2 alpha	NA_NA;GO:0003677_DNA binding;GO:0005515_protein binding;GO:0005634_nucleus;GO:0006351_transcription	DNA-templated;GO:0006355_regulation of transcription	DNA-templated;GO:0046872_metal ion binding;GO:0008150_biological_process;GO:0009058_biosynthetic process;GO:0034641_cellular nitrogen compound metabolic process;GO:0005575_cellular_component;GO:0005622_intracellular;GO:0005623_cell;GO:0043226_organelle;GO:0003674_molecular_function;GO:0043167_ion binding
ZNF512	ENSG00000243943	zinc finger protein 512 [Source:HGNC Symbol;Acc:HGNC:29380]	Zinc finger	C2H2;Zinc finger	C2H2-like	GO:0005634_nucleus;GO:0005654_nucleoplasm;GO:0046872_metal ion binding;GO:0003674_molecular_function;GO:0043167_ion binding;GO:0005575_cellular_component;GO:0005622_intracellular;GO:0005623_cell;GO:0043226_organelle;GO:0003677_DNA binding;GO:0006351_transcription	DNA-templated;GO:0006355_regulation of transcription	DNA-templated;GO:0008150_biological_process;GO:0009058_biosynthetic process;GO:0034641_cellular nitrogen compound metabolic process

## Sheet: Pathway_enrichment_analysis
p-value	T	Q	Q&T	Q&T/Q	Q&T/T	term ID	t type	t group	t name	t depth	Q&T list
0.0333	117	26	2	0.077	0.017	GO:0061008	BP	17	hepaticobiliary system development	1	PHF2,NIPBL
0.0011	726	26	6	0.231	0.008	GO:0006325	BP	2	chromatin organization	1	TOP1,PHF2,CTCF,HMGA1,NIPBL,CBX8
0.000408	605	26	6	0.231	0.01	GO:0016568	BP	2	chromatin modification	2	TOP1,PHF2,CTCF,HMGA1,NIPBL,CBX8
0.00647	408	26	4	0.154	0.01	GO:0016569	BP	2	covalent chromatin modification	3	PHF2,CTCF,NIPBL,CBX8
0.0142	251	26	3	0.115	0.012	GO:0040029	BP	2	regulation of gene expression, epigenetic	1	PHF2,CTCF,HMGA1
0.000528	209	26	4	0.154	0.019	GO:0033044	BP	2	regulation of chromosome organization	1	PHF2,CTCF,HMGA1,NIPBL
7.62e-05	127	26	4	0.154	0.031	GO:1902275	BP	2	regulation of chromatin organization	2	PHF2,CTCF,HMGA1,NIPBL
6.3e-05	121	26	4	0.154	0.033	GO:1903308	BP	2	regulation of chromatin modification	3	PHF2,CTCF,HMGA1,NIPBL
0.0241	99	26	2	0.077	0.02	GO:2001251	BP	2	negative regulation of chromosome organization	2	PHF2,HMGA1
0.0045	42	26	2	0.077	0.048	GO:1903309	BP	2	negative regulation of chromatin modification	3	PHF2,HMGA1
0.00091	19	26	2	0.077	0.105	GO:0045815	BP	2	positive regulation of gene expression, epigenetic	1	PHF2,HMGA1
0.0372	124	26	2	0.077	0.016	GO:0045814	BP	2	negative regulation of gene expression, epigenetic	1	PHF2,HMGA1
0.05	145	26	2	0.077	0.014	GO:0016458	BP	2	gene silencing	1	PHF2,HMGA1
0.00368	38	26	2	0.077	0.053	GO:0060968	BP	2	regulation of gene silencing	2	PHF2,HMGA1
0.000561	15	26	2	0.077	0.133	GO:0060969	BP	2	negative regulation of gene silencing	3	PHF2,HMGA1
0.0137	74	26	2	0.077	0.027	GO:0006342	BP	2	chromatin silencing	2	PHF2,HMGA1
0.00613	402	26	4	0.154	0.01	GO:0016570	BP	2	histone modification	1	PHF2,CTCF,NIPBL,CBX8
0.028	107	26	2	0.077	0.019	GO:0031056	BP	2	regulation of histone modification	1	CTCF,NIPBL
0.000561	15	26	2	0.077	0.133	GO:0031935	BP	2	regulation of chromatin silencing	1	PHF2,HMGA1
0.000193	9	26	2	0.077	0.222	GO:0031936	BP	2	negative regulation of chromatin silencing	1	PHF2,HMGA1
0.000215	327	26	5	0.192	0.015	GO:0043687	BP	20	post-translational protein modification	1	STAG2,SMC1A,RAD21,STAG1,CBX8
0.0345	347	26	3	0.115	0.009	GO:0048863	BP	22	stem cell differentiation	1	STAG2,SMC1A,NIPBL
0.0198	283	26	3	0.115	0.011	GO:0048864	BP	22	stem cell development	1	STAG2,SMC1A,NIPBL
0.00349	153	26	3	0.115	0.02	GO:0019827	BP	22	stem cell maintenance	1	STAG2,SMC1A,NIPBL
0.0064	687	26	5	0.192	0.007	GO:0000122	BP	6	negative regulation of transcription from RNA polymerase II promoter	1	YY1,CTCF,NIPBL,CBX8,HDGF
0.0175	869	26	5	0.192	0.006	GO:0070647	BP	39	protein modification by small protein conjugation or removal	1	STAG2,SMC1A,RAD21,STAG1,CBX8
0.0103	766	26	5	0.192	0.007	GO:0032446	BP	39	protein modification by small protein conjugation	2	STAG2,SMC1A,RAD21,STAG1,CBX8
1.93e-05	351	26	6	0.231	0.017	GO:0018205	BP	39	peptidyl-lysine modification	1	STAG2,CTCF,SMC1A,RAD21,STAG1,CBX8
8.44e-07	105	26	5	0.192	0.048	GO:0016925	BP	39	protein sumoylation	2	STAG2,SMC1A,RAD21,STAG1,CBX8
4.01e-06	633	26	8	0.308	0.013	GO:0051301	BP	3	cell division	1	TOP2A,TOP1,PDS5B,STAG2,SMC1A,RAD21,PDS5A,STAG1
0.000113	7	26	2	0.077	0.286	GO:0040016	BP	3	embryonic cleavage	1	TOP2A,TOP1
0.0487	143	26	2	0.077	0.014	GO:0071478	BP	38	cellular response to radiation	1	YY1,NIPBL
0.00435	944	26	6	0.231	0.006	GO:0000003	BP	4	reproduction	1	TOP2A,TOP2B,YY1,STAG2,SMC1A,RAD21
9.32e-08	559	26	9	0.346	0.016	GO:0048285	BP	4	organelle fission	1	TOP2A,TOP2B,PDS5B,STAG2,SMC1A,RAD21,PDS5A,NIPBL,STAG1
5.43e-08	525	26	9	0.346	0.017	GO:0000280	BP	4	nuclear division	2	TOP2A,TOP2B,PDS5B,STAG2,SMC1A,RAD21,PDS5A,NIPBL,STAG1
4e-14	255	26	11	0.423	0.043	GO:0007059	BP	4	chromosome segregation	1	TOP2A,TOP2B,TOP1,PDS5B,STAG2,CTCF,SMC1A,RAD21,PDS5A,NIPBL,STAG1
9.47e-06	967	26	9	0.346	0.009	GO:0000278	BP	4	mitotic cell cycle	1	TOP2A,TOP2B,PDS5B,STAG2,SMC1A,RAD21,PDS5A,NIPBL,STAG1
0.0144	252	26	3	0.115	0.012	GO:0000075	BP	4	cell cycle checkpoint	1	TOP2A,TOP2B,SMC1A
1.71e-05	193	26	5	0.192	0.026	GO:0051321	BP	4	meiotic cell cycle	1	TOP2A,TOP2B,STAG2,SMC1A,RAD21
0.0012	106	26	3	0.115	0.028	GO:1903046	BP	4	meiotic cell cycle process	2	TOP2A,TOP2B,RAD21
0.000158	153	26	4	0.154	0.026	GO:0007126	BP	4	meiotic nuclear division	2	TOP2A,TOP2B,SMC1A,RAD21
0.00135	755	26	6	0.231	0.008	GO:0006974	BP	4	cellular response to DNA damage stimulus	1	TOP2A,YY1,SMC1A,HMGA1,RAD21,NIPBL
6.95e-05	258	26	5	0.192	0.019	GO:0071103	BP	4	DNA conformation change	1	TOP2A,TOP2B,TOP1,CTCF,HMGA1
0.00708	196	26	3	0.115	0.015	GO:0006323	BP	4	DNA packaging	2	TOP2A,CTCF,HMGA1
0.000233	61	26	3	0.115	0.049	GO:0032392	BP	4	DNA geometric change	2	TOP2A,TOP2B,HMGA1
0.000211	59	26	3	0.115	0.051	GO:0032508	BP	4	DNA duplex unwinding	3	TOP2A,TOP2B,HMGA1
2.81e-06	835	26	9	0.346	0.011	GO:1903047	BP	4	mitotic cell cycle process	1	TOP2A,TOP2B,PDS5B,STAG2,SMC1A,RAD21,PDS5A,NIPBL,STAG1
2.44e-06	400	26	7	0.269	0.018	GO:0007067	BP	4	mitotic nuclear division	2	PDS5B,STAG2,SMC1A,RAD21,PDS5A,NIPBL,STAG1
0.0134	73	26	2	0.077	0.027	GO:0051304	BP	4	chromosome separation	1	TOP2A,TOP2B
0.0197	893	26	5	0.192	0.006	GO:0051726	BP	4	regulation of cell cycle	1	TOP2A,TOP2B,STAG2,CTCF,SMC1A
0.0114	478	26	4	0.154	0.008	GO:0045786	BP	4	negative regulation of cell cycle	1	TOP2A,TOP2B,STAG2,SMC1A
4.47e-08	125	26	6	0.231	0.048	GO:0000819	BP	4	sister chromatid segregation	1	TOP2A,TOP2B,PDS5B,SMC1A,PDS5A,NIPBL
5.34e-05	116	26	4	0.154	0.034	GO:0000070	BP	4	mitotic sister chromatid segregation	2	PDS5B,SMC1A,PDS5A,NIPBL
2.84e-11	38	26	6	0.231	0.158	GO:0007062	BP	4	sister chromatid cohesion	1	PDS5B,STAG2,CTCF,SMC1A,PDS5A,NIPBL
8.2e-09	14	26	4	0.154	0.286	GO:0007064	BP	4	mitotic sister chromatid cohesion	2	PDS5B,SMC1A,PDS5A,NIPBL
0.0115	233	26	3	0.115	0.013	GO:0045930	BP	4	negative regulation of mitotic cell cycle	1	TOP2A,TOP2B,SMC1A
0.00547	179	26	3	0.115	0.017	GO:0007093	BP	4	mitotic cell cycle checkpoint	2	TOP2A,TOP2B,SMC1A
0.0301	111	26	2	0.077	0.018	GO:0044774	BP	4	mitotic DNA integrity checkpoint	3	TOP2A,TOP2B
5.32e-07	920	26	10	0.385	0.011	GO:0006259	BP	4	DNA metabolic process	1	TOP2A,TOP2B,TOP1,YY1,STAG2,CTCF,SMC1A,HMGA1,RAD21,PDS5A
0.00163	281	26	4	0.154	0.014	GO:0051052	BP	4	regulation of DNA metabolic process	2	TOP2A,STAG2,SMC1A,PDS5A
0.00101	248	26	4	0.154	0.016	GO:0006310	BP	4	DNA recombination	2	TOP2A,TOP2B,YY1,RAD21
7.03e-05	41	26	3	0.115	0.073	GO:0035825	BP	4	reciprocal DNA recombination	3	TOP2A,TOP2B,RAD21
0.00368	38	26	2	0.077	0.053	GO:0006312	BP	4	mitotic recombination	3	TOP2A,TOP2B
3.57e-07	301	26	7	0.269	0.023	GO:0006260	BP	4	DNA replication	2	TOP2A,TOP2B,TOP1,STAG2,SMC1A,HMGA1,PDS5A
0.00562	47	26	2	0.077	0.043	GO:0044786	BP	4	cell cycle DNA replication	3	STAG2,SMC1A
0.000193	9	26	2	0.077	0.222	GO:0042023	BP	4	DNA endoreduplication	4	STAG2,SMC1A
1.58e-06	119	26	5	0.192	0.042	GO:0006261	BP	4	DNA-dependent DNA replication	3	TOP2A,TOP2B,STAG2,SMC1A,HMGA1
8.14e-07	10	26	3	0.115	0.3	GO:0006268	BP	4	DNA unwinding involved in DNA replication	4	TOP2A,TOP2B,HMGA1
5.7e-07	9	26	3	0.115	0.333	GO:0006265	BP	4	DNA topological change	2	TOP2A,TOP2B,TOP1
0.00989	459	26	4	0.154	0.009	GO:0006281	BP	4	DNA repair	2	YY1,SMC1A,HMGA1,RAD21
0.000717	89	26	3	0.115	0.034	GO:0051053	BP	4	negative regulation of DNA metabolic process	2	STAG2,SMC1A,PDS5A
0.0091	60	26	2	0.077	0.033	GO:0045132	BP	4	meiotic chromosome segregation	1	TOP2A,TOP2B
0.000486	14	26	2	0.077	0.143	GO:0051307	BP	4	meiotic chromosome separation	2	TOP2A,TOP2B
0.00067	87	26	3	0.115	0.034	GO:0007127	BP	4	meiosis I	1	TOP2A,TOP2B,RAD21
7.03e-05	41	26	3	0.115	0.073	GO:0007131	BP	4	reciprocal meiotic recombination	1	TOP2A,TOP2B,RAD21
0.000353	12	26	2	0.077	0.167	GO:0000712	BP	4	resolution of meiotic recombination intermediates	2	TOP2A,TOP2B
0.0019	124	26	3	0.115	0.024	GO:0006275	BP	4	regulation of DNA replication	1	STAG2,SMC1A,PDS5A
0.00312	35	26	2	0.077	0.057	GO:0090329	BP	4	regulation of DNA-dependent DNA replication	2	STAG2,SMC1A
8.71e-05	44	26	3	0.115	0.068	GO:0008156	BP	4	negative regulation of DNA replication	2	STAG2,SMC1A,PDS5A
0.000561	15	26	2	0.077	0.133	GO:2000104	BP	4	negative regulation of DNA-dependent DNA replication	3	STAG2,SMC1A
0.00015	8	26	2	0.077	0.25	GO:0032875	BP	4	regulation of DNA endoreduplication	1	STAG2,SMC1A
5.39e-05	5	26	2	0.077	0.4	GO:0032876	BP	4	negative regulation of DNA endoreduplication	2	STAG2,SMC1A
0.00516	45	26	2	0.077	0.044	GO:0010501	BP	19	RNA secondary structure unwinding	1	DDX31,DDX18
8.33e-07	4	24	3	0.125	0.75	CORUM:64	co	32	Mitotic 14S cohesin 2 complex	1	STAG2,SMC1A,RAD21
8.33e-07	4	24	3	0.125	0.75	CORUM:63	co	21	Mitotic 14S cohesin 1 complex	1	SMC1A,RAD21,STAG1
0.00421	14	24	2	0.083	0.143	CORUM:116	co	26	Polycomb repressive complex 1 (PRC1, hPRC-H)	1	YY1,CBX8
8.33e-07	4	24	3	0.125	0.75	CORUM:164	co	30	Cohesin-SA1 complex	1	SMC1A,RAD21,STAG1
1.46e-06	16	24	4	0.167	0.25	CORUM:282	co	16	SNF2h-cohesin-NuRD complex	1	STAG2,SMC1A,RAD21,STAG1
1.23e-08	6	24	4	0.167	0.667	CORUM:5432	co	27	Sororin-cohesin complex	1	PDS5B,SMC1A,RAD21,PDS5A
1.23e-08	6	24	4	0.167	0.667	CORUM:1856	co	31	CDCA5-PDS5A-RAD21-SMC1A-PDS5B-SMC3 complex	1	PDS5B,SMC1A,RAD21,PDS5A
8.33e-07	4	24	3	0.125	0.75	CORUM:166	co	11	Cohesin-SA2 complex	1	STAG2,SMC1A,RAD21
8.33e-07	4	24	3	0.125	0.75	CORUM:163	co	23	Cohesin-SA2 complex	1	STAG2,SMC1A,RAD21
8.33e-07	4	24	3	0.125	0.75	CORUM:165	co	36	Cohesin-SA1 complex	1	SMC1A,RAD21,STAG1
0.00211	10	24	2	0.083	0.2	CORUM:1728	co	5	CTCF-nucleophosmin-PARP-HIS-KPNA-LMNA-TOP complex	1	TOP2A,CTCF
7.7e-08	122	21	4	0.19	0.033	KEGG:04110	ke	10	Cell cycle	1	STAG2,SMC1A,RAD21,STAG1
4.55e-07	559	24	8	0.333	0.014	REAC:1640170	re	7	Cell Cycle	1	TOP2A,PDS5B,STAG2,SMC1A,RAD21,PDS5A,NIPBL,STAG1
1.36e-07	479	24	8	0.333	0.017	REAC:69278	re	7	Cell Cycle, Mitotic	2	TOP2A,PDS5B,STAG2,SMC1A,RAD21,PDS5A,NIPBL,STAG1
2.46e-08	126	24	6	0.25	0.048	REAC:69242	re	7	S Phase	3	PDS5B,STAG2,SMC1A,RAD21,PDS5A,STAG1
2.49e-15	11	24	6	0.25	0.545	REAC:2468052	re	7	Establishment of Sister Chromatid Cohesion	4	PDS5B,STAG2,SMC1A,RAD21,PDS5A,STAG1
1.41e-07	300	24	7	0.292	0.023	REAC:68886	re	7	M Phase	3	PDS5B,STAG2,SMC1A,RAD21,PDS5A,NIPBL,STAG1
1.41e-17	14	24	7	0.292	0.5	REAC:68884	re	7	Mitotic Telophase/Cytokinesis	4	PDS5B,STAG2,SMC1A,RAD21,PDS5A,NIPBL,STAG1
4.94e-19	10	24	7	0.292	0.7	REAC:2470946	re	7	Cohesin Loading onto Chromatin	5	PDS5B,STAG2,SMC1A,RAD21,PDS5A,NIPBL,STAG1
1.83e-07	176	24	6	0.25	0.034	REAC:2555396	re	7	Mitotic Metaphase and Anaphase	4	PDS5B,STAG2,SMC1A,RAD21,PDS5A,STAG1
1.77e-07	175	24	6	0.25	0.034	REAC:68882	re	7	Mitotic Anaphase	5	PDS5B,STAG2,SMC1A,RAD21,PDS5A,STAG1
1.2e-07	164	24	6	0.25	0.037	REAC:2467813	re	7	Separation of Sister Chromatids	6	PDS5B,STAG2,SMC1A,RAD21,PDS5A,STAG1
1.02e-08	109	24	6	0.25	0.055	REAC:68877	re	7	Mitotic Prometaphase	4	PDS5B,STAG2,SMC1A,RAD21,PDS5A,STAG1
6.45e-09	101	24	6	0.25	0.059	REAC:2500257	re	7	Resolution of Sister Chromatid Cohesion	5	PDS5B,STAG2,SMC1A,RAD21,PDS5A,STAG1
4.06e-05	117	24	4	0.167	0.034	REAC:1500620	re	7	Meiosis	2	STAG2,SMC1A,RAD21,STAG1
7.27e-06	76	24	4	0.167	0.053	REAC:1221632	re	7	Meiotic synapsis	3	STAG2,SMC1A,RAD21,STAG1
0.000962	777	24	6	0.25	0.008	REAC:392499	re	29	Metabolism of proteins	1	STAG2,SMC1A,RAD21,STAG1,CBX8,HDGF
0.000197	349	24	5	0.208	0.014	REAC:597592	re	29	Post-translational protein modification	2	STAG2,SMC1A,RAD21,STAG1,CBX8
1.3e-07	79	24	5	0.208	0.063	REAC:2990846	re	29	SUMOylation	3	STAG2,SMC1A,RAD21,STAG1,CBX8
