# Supplementary material for: Topoisomerase II beta interacts with cohesin and CTCF at topological domain borders
Source: Genome Biol. 2016 Aug 31;17(1):182. doi: 10.1186/s13059-016-1043-8 (PMC5006368; doi:10.1186/s13059-016-1043-8)
Supplement: Additional file 2: — Supplementary tables and figures. (XLSX 193 kb) [file 13059_2016_1043_MOESM2_ESM.xlsx]

## Sheet: raw sequencing data QC
LibraryID	Tissue	Factor	Condition	Sex	Replicate	Strain	Individual	Input LibraryID	Antibody	Raw.Reads	Mapped.Reads	%Mapped	Uniquely.Mapped.Reads..filtered.	%Uniquely.Mapped..filtered.	PBC	NRF	NSC	RSC	PeakNum	Frip	Peak caller	data.source	accession.num
do607	Liver	H3K4ME3	chip	male	replicate2	BL6	C57BL6-mo57	do566	ab8580	21516270	20926377	97.26	16237344	75.47	0.99	0.99	1.14264	1.28944	16897	0.0611	MACS2	this study	E-MTAB-3587
WL9	Liver	H3K4ME2	chip	male	replicate1	BL6	0SQ68+74	do566	mp07-030	27415958	25503506	93.02	22728129	82.9	0.79	0.79	2.00882	1.05212	71877	0.4581	MACS2	this study	E-MTAB-3587
do71	Liver	TOP2B	chip	male	replicate3	BL6_x_AJ	C57/AJ_5	do279,do28	sc-13059	31544741	29617291	93.89	22650943	71.81	0.85	0.85	1.62967	1.51512	85049	0.2644	MACS2	this study	E-MTAB-3587
do39	Liver	CTCF	chip	male	replicate1	BL6_x_AJ	C57/AJ_2	do279,do28	07729upstate	20020941	19150359	95.65	16937507	84.6	0.8	0.74	9.95877	2.5087	64239	0.5737	MACS2	this study	E-MTAB-3587
do352	Liver	H3K36ME3	chip	male	replicate1	BL6_x_AJ	C57/AJ_21	do279,do28	13c9	10824038	10606194	97.99	9663399	89.28	0.99	0.99	1.17465	1.66715	9205	0.0278	MACS2	this study	E-MTAB-3587
do349	Liver	TOP2B	chip	male	replicate2	BL6_x_AJ	C57/AJ_21	do279,do28	sc-13059	15176563	11747155	77.4	9201685	60.63	0.92	0.92	1.48297	1.62266	54130	0.1691	MACS2	this study	E-MTAB-3587
do302	Liver	CTCF	chip	male	replicate2	BL6_x_AJ	C57/AJ_21	do279,do28	07729upstate	17374735	13824033	79.56	12397508	71.35	0.8	0.72	15.1096	1.90554	65171	0.6608	MACS2	this study	E-MTAB-3587
do178	Liver	TOP2B	chip	male	replicate1	BL6_x_AJ	C57/AJ_15	do279,do28	sc-13059	25055935	21087288	84.16	17024644	67.95	0.83	0.83	1.34984	1.64691	62742	0.1714	MACS2	this study	E-MTAB-3587
do506	Liver	CTCF	chip	male	replicate1	hsap	hsaHH1294	do205,do648	07729upstate	17442986	14157075	81.16	14157075	81.16	0.73	0.73	3.90205	3.34621	40194	0.2387	MACS2	Schmidt	E-MTAB-437
do778	Liver	CTCF	chip	female	replicate2	hsap	hsaCRI8	do205,do648	07729upstate	28749982	26881830	93.5	24278468	84.45	0.75	0.68	8.08963	1.78203	71535	0.5192	MACS2	Schmidt	E-MTAB-437
do1161	Liver	H2AK5AC	chip	male	replicate2	BL6	0OQN586	do566	ab1764	27941979	26501937	94.85	22748643	81.41	0.45	0.47	1.07564	4.55559	31	0.0006	MACS2	Faure	E-MTAB-941
do172	Liver	SA1	chip	male	replicate1	BL6_x_AJ	C57/AJ_11	do279,do28	ab4457	16157804	13899062	86.02	11412432	70.63	0.82	0.8	6.06551	2.31273	59654	0.3777	MACS2	Faure	E-MTAB-941
do200	Liver	GABPA	chip	male	replicate1	BL6_x_AJ	C57/AJ_9	do279,do28	sc-22810	17538651	15650140	89.23	13302736	75.85	0.74	0.68	5.40911	2.12348	19407	0.327	MACS2	Faure	E-MTAB-941
do201	Liver	H3K4ME1	chip	male	replicate1	BL6_x_AJ	C57/AJ_9	do279,do28	ab8895	6252361	6107318	97.68	5625682	89.98	0.97	0.97	1.33627	1.44368	28795	0.1053	MACS2	Faure	E-MTAB-941
do27	Liver	HNF4	chip	male	replicate1	BL6_x_AJ	C57/AJ_1	do279,do28	ARP31946	13088909	12184706	93.09	10481815	80.08	0.94	0.93	3.46652	1.88501	53043	0.3166	MACS2	Faure	E-MTAB-941
do303	Liver	RAD21	chip	male	replicate1	BL6_x_AJ	C57/AJ_21	do279,do28	ab992	16433835	14799401	90.05	13462171	81.92	0.88	0.84	7.59759	2.13217	84469	0.5253	MACS2	Faure	E-MTAB-941
do319	Liver	H3K79ME2	chip	male	replicate1	BL6_x_AJ	C57/AJ_21	do279,do28	ab3594	16225513	15999424	98.61	14572436	89.81	0.97	0.97	1.2554	1.76453	28991	0.0754	MACS2	Faure	E-MTAB-941
do350	Liver	H3K4ME3	chip	male	replicate1	BL6_x_AJ	C57/AJ_21	do279,do28	ab8580	12766067	12412488	97.23	11319225	88.67	0.84	0.82	5.39141	1.39202	32768	0.6966	MACS2	Faure	E-MTAB-941
do40	Liver	ONECUT1	chip	male	replicate1	BL6_x_AJ	C57/AJ_2	do279,do28	sc-13050	23109336	21782571	94.26	18949792	82	0.81	0.76	4.53677	2.0961	77539	0.4079	MACS2	Faure	E-MTAB-941
do41	Liver	ONECUT1	chip	male	replicate2	BL6_x_AJ	C57/AJ_1	do279,do28	sc-13050	24074921	21361181	88.73	17294391	71.84	0.82	0.81	2.59732	2.22705	45461	0.2138	MACS2	Faure	E-MTAB-941
do463	Liver	FOXA1	chip	male	replicate1	BL6	0ON404	do566	ab5089	20036435	17199565	85.84	14933011	74.53	0.85	0.83	3.5947	1.78692	67646	0.3546	MACS2	Faure	E-MTAB-941
do464	Liver	CTCF	chip	male	replicate1	BL6	0ON404	do566	sc-9050	20019571	16697469	83.41	14495703	72.41	0.54	0.54	9.30051	2.33055	51448	0.4903	MACS2	Faure	E-MTAB-941
do465	Liver	RNAP2	chip	male	replicate1	BL6	0ON404	do566	ab5408	19937549	19062936	95.61	16941621	84.97	0.9	0.87	1.45518	1.29444	25776	0.1928	MACS2	Faure	E-MTAB-941
do466	Liver	FOXA1	chip	male	replicate2	BL6	0ON405	do566	ab5089	20655354	18125031	87.75	14915140	72.21	0.81	0.81	1.92264	2.14792	40020	0.1481	MACS2	Faure	E-MTAB-941
do468	Liver	RNAP2	chip	male	replicate2	BL6	0ON405	do566	ab5408	18519697	17641254	95.26	15114229	81.61	0.89	0.88	1.55637	1.36402	24882	0.1573	MACS2	Faure	E-MTAB-941
do561	Liver	P300	chip	male	replicate1	BL6	0ON489	do566	sc-585	14567872	12776190	87.7	10627999	72.96	0.87	0.87	1.78452	1.47994	43126	0.1747	MACS2	Faure	E-MTAB-941
do62	Liver	HNF1A	chip	male	replicate1	BL6_x_AJ	C57/AJ_4	do279,do28	sc-6547	20562998	18748812	91.18	15227779	74.05	0.93	0.93	1.4189	1.60606	31920	0.1017	MACS2	Faure	E-MTAB-941
do70	Liver	CEBPA	chip	male	replicate1	BL6	C57BL6_8	do566	sc-9314	18154631	15517948	85.48	11115266	61.23	0.93	0.92	2.17855	1.86737	39519	0.157	MACS2	Faure	E-MTAB-941
do73	Liver	CEBPA	chip	male	replicate2	BL6	C57BL6_9	do566	sc-9314	22213537	20425661	91.95	13180054	59.33	0.82	0.81	4.67966	2.29704	75767	0.3818	MACS2	Faure	E-MTAB-941
do781	Liver	CTCF	chip	male	replicate2	BL6	C57BL6_11	do566	07729upstate	30318819	28469673	93.9	24087419	79.45	0.84	0.77	6.06656	1.91298	69123	0.4854	MACS2	Faure	E-MTAB-941
do867	Liver	SA1	chip	male	replicate2	BL6	0ON565	do566	ab4457	31122847	29865586	95.96	23126154	74.31	0.94	0.93	1.51762	1.72906	37880	0.0999	MACS2	Faure	E-MTAB-941
do868	Liver	SA2	chip	male	replicate1	BL6	0ON565	do566	ab4464	28771686	27597694	95.92	22320221	77.58	0.91	0.9	2.31752	1.65715	82102	0.2558	MACS2	Faure	E-MTAB-941
do977	Liver	H2AK5AC	chip	male	replicate1	BL6	0ON566	do566	ab1764	23298786	22791295	97.82	19468758	83.56	0.97	0.97	1.04992	1.54226	3121	0.0063	MACS2	Faure	E-MTAB-941
do978	Liver	CBP	chip	male	replicate1	BL6	0ON566	do566	sc-369	16415613	15812888	96.33	12694440	77.33	0.96	0.96	1.45726	1.41593	39760	0.1323	MACS2	Faure	E-MTAB-941
do1500	Liver	YY1	chip	male	replicate1	BL6	BL6OSQ104	do566	sc-281	28906741	25940488	89.74	20949068	72.47	0.97	0.94	1.6153	1.35697	46094	0.1595	MACS2	Schwalie	E-MTAB-1511
do1596	Liver	YY1	chip	male	replicate2	BL6	BL6OSQ72	do566	sc-281	35897988	33362420	92.94	27148680	75.63	0.97	0.95	1.39242	1.28345	54553	0.1484	MACS2	Schwalie	E-MTAB-1511
wgLicr_H3k27ac	Liver	H3K27AC	chip	male	replicate1	BL6	ENCBS338ENC	wgLicr_Input	ActiveMotif39133	31483773	27561106	87.54	24911074	79.12	0.85	0.84	2.12333	2.23369	71258	0.4542	MACS2	ENCODE	GSM1000140
wgLicr_H3k09ac	Liver	H3K09AC	chip	male	replicate1	BL6	ENCBS338ENC	wgLicr_Input	ActiveMotif39137	41126585	37937227	92.25	33284594	80.93	0.86	0.81	2.28965	1.48492	53213	0.3609	MACS2	ENCODE	GSM1000153
WL132	Liver	INPUT	none	male	replicate1	BL6	mmus_23_24_25	NA	none	24928807	23601585	94.68	18988661	76.17	0.34	0.36	1.21636	11.217	NA	NA	NA	this study	E-MTAB-3587
WL123	Liver	INPUT	none	male	replicate1	BL6	mmus_20_21_22	NA	none	47888637	46123841	96.31	37814828	78.96	0.87	0.87	1.02053	1.73238	NA	NA	NA	this study	E-MTAB-3587
do100	Liver	INPUT	chip	male	replicate1	cfam	cfa4	NA	none	8308515	7895071	95.02	7140251	85.94	0.99	0.98	1.03196	0.519884	NA	NA	NA	Schmidt	E-MTAB-437
do107	Liver	INPUT	chip	male	replicate2	cfam	cfa4	NA	none	9047317	8499467	93.94	7614241	84.16	0.99	0.99	1.03426	0.549115	NA	NA	NA	Schmidt	E-MTAB-437
do205	Liver	INPUT	chip	male	replicate1	hsap	hsaHH1294	NA	none	22132862	21156246	95.59	17077927	77.16	0.95	0.93	1.05605	0.753489	NA	NA	NA	Schmidt	E-MTAB-437
do261	Liver	INPUT	chip	male	replicate3	cfam	cfa3	NA	none	12639935	7503758	59.37	10822722	85.62	0.98	0.97	1.05533	0.697441	NA	NA	NA	Schmidt	E-MTAB-437
do301	Liver	CTCF	chip	male	replicate1	cfam	cfa3	do100,do107,do261	07729upstate	6609805	4402333	66.6	3973707	60.12	0.98	0.97	2.23753	2.04808	21732	0.1454	MACS2	Schmidt	E-MTAB-437
do648	Liver	INPUT	chip	female	replicate2	hsap	hsaCRI8	NA	none	16273848	12074205	74.19	10267577	63.09	0.99	0.99	1.01582	0.318119	NA	NA	NA	Schmidt	E-MTAB-437
do780	Liver	CTCF	chip	male	replicate2	cfam	cfa4	do100,do107,do261	07729upstate	29410020	11508661	39.13	24348623	82.79	0.84	0.81	2.94007	1.93649	52673	0.2847	MACS2	Schmidt	E-MTAB-437
do804	Liver	CTCF	chip	male	replicate1	rnor	rno7	do810,do811	07729upstate	31589944	12331688	39.04	24368680	77.14	0.89	0.87	3.30782	1.79935	51365	0.269	MACS2	Schmidt	E-MTAB-437
do807	Liver	CTCF	chip	male	replicate2	rnor	rno8	do810,do811	07729upstate	30917716	11976576	38.74	23649371	76.49	0.91	0.89	2.63567	1.93422	44792	0.2091	MACS2	Schmidt	E-MTAB-437
do810	Liver	INPUT	chip	male	replicate1	rnor	rno7	NA	none	29433011	22392114	76.08	22392114	76.08	0.96	0.96	1.05304	1.16414	NA	NA	NA	Schmidt	E-MTAB-437
do811	Liver	INPUT	chip	male	replicate2	rnor	rno8	NA	none	28444779	18667693	65.63	18667693	65.63	0.99	0.99	1.04204	0.862766	NA	NA	NA	Schmidt	E-MTAB-437
do186	Liver	CTCF	chip	male	replicate1	mmul	Joseph	do48	07729upstate	15700732	7772838	49.51	6599145	42.03	0.86	0.86	3.33883	1.99054	30577	0.2124	MACS2	Schmidt	E-MTAB-437
do188	Liver	CTCF	chip	male	replicate2	mmul	Blues	do42	07729upstate	15940547	7804969	48.96	6550377	41.09	0.65	0.67	2.64762	2.14191	25022	0.1718	MACS2	Schmidt	E-MTAB-437
do42	Liver	INPUT	chip	male	replicate1	mmul	138	NA	none	12572265	9148047	72.76	7456132	59.31	0.99	0.99	1.02109	0.239571	NA	NA	NA	Schmidt	E-MTAB-437
do45	Liver	CTCF	chip	male	replicate3	mmul	138	do42	07729upstate	15370378	13661731	88.88	11410833	74.24	0.95	0.95	2.2276	2.07504	29944	0.1512	MACS2	Schmidt	E-MTAB-437
do48	Liver	INPUT	chip	male	replicate2	mmul	Joseph	NA	none	15409379	12841433	83.34	10388450	67.42	0.99	0.98	1.02419	0.33307	NA	NA	NA	Schmidt	E-MTAB-437
do279	Liver	INPUT	chip	male	replicate2	BL6_x_AJ	C57/AJ_17	NA	none	15329731	14735974	96.13	12150285	79.26	0.88	0.87	1.15263	5.78067	NA	NA	NA	Faure	E-MTAB-941
do28	Liver	INPUT	chip	male	replicate1	BL6_x_AJ	C57/AJ_1	NA	none	6482673	6075363	93.72	4907498	75.7	0.99	0.98	1.02314	1.30491	NA	NA	NA	Faure	E-MTAB-941
do566	Liver	INPUT	chip	male	replicate1	BL6	0ON489	NA	none	17224577	16830938	97.71	13392156	77.75	0.93	0.92	1.06012	2.76824	NA	NA	NA	Faure	E-MTAB-941
wgLicr_Input	Liver	INPUT	none	male	replicate1	BL6	ENCBS337ENC	NA	none	46257039	31595237	68.3	22984291	49.69	0.98	0.97	1.07483	1.9854	NA	NA	NA	ENCODE	GSM769034
WL315	Liver	RAD21	exo	male	replicate2	BL6	mmus33	WL123,WL132	ab992	19141306	17873286	93.38	14230029	74.34	0.75	0.73	1.01814	0.20722	12340	0.0225	SWEMBL	this study	E-MTAB-3587
WL314	Liver	CTCF	exo	male	replicate1	BL6	mmus33	WL123,WL132	mp07-729	18381531	17507939	95.25	14428047	78.49	0.63	0.64	1.0467	0.0677671	31225	0.1117	SWEMBL	this study	E-MTAB-3587
WL313	Liver	TOP2B	exo	male	replicate2	BL6	mmus33	WL123,WL132	sc13059	21901879	20518654	93.68	15210553	69.45	0.53	0.51	1.02054	0.334771	1673	0.0039	SWEMBL	this study	E-MTAB-3587
WL312	Liver	RAD21	exo	male	replicate1	BL6	mmus32	WL123,WL132	ab992	22731303	20266258	89.16	16127020	70.95	0.82	0.79	1.01458	0.345469	4671	0.0075	SWEMBL	this study	E-MTAB-3587
WL310	Liver	TOP2B	exo	male	replicate1	BL6	mmus32	WL123,WL132	sc13059	23660110	21870136	92.43	16229561	68.59	0.76	0.7	1.01679	0.378874	1561	0.003	SWEMBL	this study	E-MTAB-3587
WL16	Liver	CTCF	chip	male	replicate1	BL6	0SQ77+78	WL123,WL132	mp07-729	26059258	21514556	82.56	17668117	67.8	0.71	0.69	4.21473	1.15077	52041	0.244	SWEMBL	this study	E-MTAB-3587
WL135	Liver	TOP2B	chip	male	replicate2	BL6	mmus_23_24_25	WL123,WL132	sc13059	16556147	15916546	96.14	11869423	71.69	0.79	0.79	1.1822	3.59434	11235	0.0215	SWEMBL	this study	E-MTAB-3587
WL134	Liver	RAD21	chip	male	replicate2	BL6	mmus_23_24_25	WL123,WL132	ab992	15509929	14854360	95.77	12208986	78.72	0.73	0.74	2.47006	2.24092	46123	0.179	SWEMBL	this study	E-MTAB-3587
WL124	Liver	TOP2B	chip	male	replicate1	BL6	mmus_20_21_22	WL123,WL132	sc13059	22422605	21404929	95.46	16931539	75.51	0.79	0.79	1.12287	2.0301	19590	0.0351	SWEMBL	this study	E-MTAB-3587
WL122	Liver	CTCF	chip	male	replicate2	BL6	mmus_20_21_22	WL123,WL132	mp07-729	11797814	11034966	93.53	8902703	75.46	0.88	0.88	3.24086	1.85656	34057	0.1978	SWEMBL	this study	E-MTAB-3587
WL121	Liver	RAD21	chip	male	replicate1	BL6	mmus_20_21_22	WL123,WL132	ab992	12339120	11505769	93.25	9427774	76.41	0.92	0.92	2.20375	1.85844	41932	0.1605	SWEMBL	this study	E-MTAB-3587
Quality metrics
Raw.Reads: Number of raw sequencing reads, merging all technique replicates
Uniquely.Mapped.Reads.filtered: Number of reads that are uniquely mappable and do not fall in ENCODE blacklist regions
PCR Bottleneck Coefficient (PBC): A measurement of library complexity. PBC=number of genomic locations to which exactly one unique mapping read maps / number of genomic locations to which at least one unique mapping read maps
Nonredundancy fraction (NRF): Number of genomic positions uniquely mappable reads map to/total number of uniquely mappable reads
Normalized Strand Cross-correlation coefficeint (NSC) and Relative Strand Cross-correlation coefficient (RSC): A measurement of reads enrichment without prior determination of enriched regions. Calculated by cross-correlation of the positive and negative strand reads.
Fraction of reads in peaks (Frip): Fraction of uniquely mappable reads fall into peak regions.
Details of each quality metric are described in Landt SG. et la. (2012)

## Sheet: processed data links
Data description	Accession Number	Link
Mouse liver nucleosome mapping	GSM717558	ftp://ftp.ncbi.nlm.nih.gov/geo/samples/GSM717nnn/GSM717558/suppl/GSM717558%5Fnucleosomes%2Ebed%2Egz
Mouse liver RNA-seq data	GSM1015152	ftp://ftp.ncbi.nlm.nih.gov/geo/samples/GSM1015nnn/GSM1015152/suppl/GSM1015152%5FMouse%5Fliver%2EGE%2EtransC%2Etxt%2Egz
Mouse liver Dnase-seq data	GSM1003818	http://hgdownload-test.cse.ucsc.edu/goldenPath/mm9/encodeDCC/wgEncodeUwDgf/wgEncodeUwDgfLiverC57bl6MAdult8wksAlnRep1.bam
		http://hgdownload-test.cse.ucsc.edu/goldenPath/mm9/encodeDCC/wgEncodeUwDgf/wgEncodeUwDgfLiverC57bl6MAdult8wksAlnRep1.bam.bai
CTCF ChIP-seq peaks of mouse BoneMarrow	GSM918757	ftp://hgdownload.cse.ucsc.edu/goldenPath/mm9/encodeDCC/wgEncodeLicrTfbs/wgEncodeLicrTfbsBmarrowCtcfMAdult8wksC57bl6StdPk.broadPeak.gz
CTCF ChIP-seq peaks of mouse BMDM	GSM918726	ftp://hgdownload.cse.ucsc.edu/goldenPath/mm9/encodeDCC/wgEncodeLicrTfbs/wgEncodeLicrTfbsBmdmCtcfFAdult8wksC57bl6StdPk.broadPeak.gz
CTCF ChIP-seq peaks of mouse Cerebellum	GSM918759	ftp://hgdownload.cse.ucsc.edu/goldenPath/mm9/encodeDCC/wgEncodeLicrTfbs/wgEncodeLicrTfbsCbellumCtcfMAdult8wksC57bl6StdPk.broadPeak.gz
CTCF ChIP-seq peaks of mouse Cortex	GSM918727	ftp://hgdownload.cse.ucsc.edu/goldenPath/mm9/encodeDCC/wgEncodeLicrTfbs/wgEncodeLicrTfbsCortexCtcfMAdult8wksC57bl6StdPk.broadPeak.gz
CTCF ChIP-seq peaks of mouse Heart	GSM918756	ftp://hgdownload.cse.ucsc.edu/goldenPath/mm9/encodeDCC/wgEncodeLicrTfbs/wgEncodeLicrTfbsHeartCtcfMAdult8wksC57bl6StdPk.broadPeak.gz
CTCF ChIP-seq peaks of mouse Kidney	GSM918731	ftp://hgdownload.cse.ucsc.edu/goldenPath/mm9/encodeDCC/wgEncodeLicrTfbs/wgEncodeLicrTfbsKidneyCtcfMAdult8wksC57bl6StdPk.broadPeak.gz
CTCF ChIP-seq peaks of mouse Liver	GSM918715	ftp://hgdownload.cse.ucsc.edu/goldenPath/mm9/encodeDCC/wgEncodeLicrTfbs/wgEncodeLicrTfbsLiverCtcfMAdult8wksC57bl6StdPk.broadPeak.gz
CTCF ChIP-seq peaks of mouse Lung	GSM918722	ftp://hgdownload.cse.ucsc.edu/goldenPath/mm9/encodeDCC/wgEncodeLicrTfbs/wgEncodeLicrTfbsLungCtcfMAdult8wksC57bl6StdPk.broadPeak.gz
CTCF ChIP-seq peaks of mouse MEF	GSM918743	ftp://hgdownload.cse.ucsc.edu/goldenPath/mm9/encodeDCC/wgEncodeLicrTfbs/wgEncodeLicrTfbsMefCtcfMAdult8wksC57bl6StdPk.broadPeak.gz
CTCF ChIP-seq peaks of mouse OlfactBulb	GSM918736	ftp://hgdownload.cse.ucsc.edu/goldenPath/mm9/encodeDCC/wgEncodeLicrTfbs/wgEncodeLicrTfbsOlfactCtcfMAdult8wksC57bl6StdPk.broadPeak.gz
CTCF ChIP-seq peaks of mouse SmIntestine	GSM918709	ftp://hgdownload.cse.ucsc.edu/goldenPath/mm9/encodeDCC/wgEncodeLicrTfbs/wgEncodeLicrTfbsSmintCtcfMAdult8wksC57bl6StdPk.broadPeak.gz
CTCF ChIP-seq peaks of mouse Spleen	GSM918745	ftp://hgdownload.cse.ucsc.edu/goldenPath/mm9/encodeDCC/wgEncodeLicrTfbs/wgEncodeLicrTfbsSpleenCtcfMAdult8wksC57bl6StdPk.broadPeak.gz
CTCF ChIP-seq peaks of mouse Testis	GSM918711	ftp://hgdownload.cse.ucsc.edu/goldenPath/mm9/encodeDCC/wgEncodeLicrTfbs/wgEncodeLicrTfbsTestisCtcfMAdult8wksC57bl6StdPk.broadPeak.gz
CTCF ChIP-seq peaks of mouse Thymus	GSM918734	ftp://hgdownload.cse.ucsc.edu/goldenPath/mm9/encodeDCC/wgEncodeLicrTfbs/wgEncodeLicrTfbsThymusCtcfMAdult8wksC57bl6StdPk.broadPeak.gz
CTCF ChIP-seq peaks of human retinal pigment epithelium cells	GSM749673	http://hgdownload.cse.ucsc.edu/goldenpath/hg19/encodeDCC/wgEncodeAwgTfbsUniform/wgEncodeAwgTfbsUwHrpeCtcfUniPk.narrowPeak.gz
Supercoiling profiling using array (processed files)	E-GEPD-43450	ftp://ftp.ebi.ac.uk/pub/databases/microarray/data/experiment/GEOD/E-GEOD-43450/
